# Supplementary material for: Cuproptosis-related molecular subtypes direct T cell exhaustion phenotypes and therapeutic strategies for patients with lung adenocarcinoma
Source: Front Pharmacol. 2023 Apr 11;14:1146468. doi: 10.3389/fphar.2023.1146468 (PMC10126426; doi:10.3389/fphar.2023.1146468)
Supplement: Supplementary file 1 [file Table2.XLSX]

## Sheet: Table S2 CuRGcluster
Table S2: The information of CuRGs-related molecular subtypes
ID	CuRGcluster
TCGA_TCGA-64-1678	A
TCGA_TCGA-44-8117	B
TCGA_TCGA-44-2662	C
TCGA_TCGA-91-6849	B
TCGA_TCGA-91-A4BD	B
TCGA_TCGA-62-A46S	B
TCGA_TCGA-44-2666	A
TCGA_TCGA-99-8033	C
TCGA_TCGA-55-7574	B
TCGA_TCGA-91-6835	C
TCGA_TCGA-62-8399	A
TCGA_TCGA-MP-A4TI	C
TCGA_TCGA-55-8510	C
TCGA_TCGA-55-8085	B
TCGA_TCGA-55-7995	C
TCGA_TCGA-55-6987	A
TCGA_TCGA-78-7154	C
TCGA_TCGA-49-4494	A
TCGA_TCGA-05-4430	B
TCGA_TCGA-49-AAR3	A
TCGA_TCGA-38-7271	A
TCGA_TCGA-91-6831	B
TCGA_TCGA-55-8616	B
TCGA_TCGA-86-7711	C
TCGA_TCGA-95-7043	C
TCGA_TCGA-75-5147	C
TCGA_TCGA-86-8669	B
TCGA_TCGA-44-A47A	A
TCGA_TCGA-55-7816	A
TCGA_TCGA-44-7671	A
TCGA_TCGA-78-8640	C
TCGA_TCGA-05-4433	C
TCGA_TCGA-55-7570	C
TCGA_TCGA-50-5066	C
TCGA_TCGA-55-8097	B
TCGA_TCGA-91-6840	C
TCGA_TCGA-78-8660	C
TCGA_TCGA-44-A47B	B
TCGA_TCGA-44-5645	C
TCGA_TCGA-73-7498	B
TCGA_TCGA-L9-A7SV	A
TCGA_TCGA-44-6147	A
TCGA_TCGA-73-4675	B
TCGA_TCGA-50-5930	A
TCGA_TCGA-50-5931	C
TCGA_TCGA-62-A46P	B
TCGA_TCGA-50-6595	C
TCGA_TCGA-75-6212	A
TCGA_TCGA-62-8394	C
TCGA_TCGA-MP-A4TD	B
TCGA_TCGA-05-4395	C
TCGA_TCGA-91-6830	A
TCGA_TCGA-44-2657	B
TCGA_TCGA-55-8621	A
TCGA_TCGA-86-8668	A
TCGA_TCGA-05-4425	A
TCGA_TCGA-MP-A5C7	A
TCGA_TCGA-64-1681	A
TCGA_TCGA-95-7947	C
TCGA_TCGA-44-6775	C
TCGA_TCGA-97-A4M6	A
TCGA_TCGA-38-4632	C
TCGA_TCGA-69-8255	B
TCGA_TCGA-L9-A5IP	C
TCGA_TCGA-55-7994	C
TCGA_TCGA-55-7281	A
TCGA_TCGA-91-6847	C
TCGA_TCGA-44-2668	B
TCGA_TCGA-69-7764	B
TCGA_TCGA-55-8089	C
TCGA_TCGA-MN-A4N4	B
TCGA_TCGA-55-1596	C
TCGA_TCGA-83-5908	C
TCGA_TCGA-05-4415	C
TCGA_TCGA-55-8507	A
TCGA_TCGA-55-6982	C
TCGA_TCGA-05-4397	C
TCGA_TCGA-73-4662	A
TCGA_TCGA-97-8552	B
TCGA_TCGA-86-8075	C
TCGA_TCGA-49-4507	A
TCGA_TCGA-49-4510	B
TCGA_TCGA-MP-A4TA	C
TCGA_TCGA-55-6970	A
TCGA_TCGA-49-AARN	C
TCGA_TCGA-78-7145	A
TCGA_TCGA-67-3771	B
TCGA_TCGA-55-5899	A
TCGA_TCGA-97-8174	B
TCGA_TCGA-78-7153	B
TCGA_TCGA-50-6592	C
TCGA_TCGA-95-7039	B
TCGA_TCGA-05-4434	A
TCGA_TCGA-44-6776	B
TCGA_TCGA-05-4384	B
TCGA_TCGA-97-A4M1	A
TCGA_TCGA-86-8281	B
TCGA_TCGA-86-A4D0	B
TCGA_TCGA-67-3773	C
TCGA_TCGA-50-6594	C
TCGA_TCGA-44-4112	A
TCGA_TCGA-55-7724	B
TCGA_TCGA-49-6767	A
TCGA_TCGA-97-7552	B
TCGA_TCGA-91-7771	B
TCGA_TCGA-67-3770	A
TCGA_TCGA-78-8662	A
TCGA_TCGA-55-7914	B
TCGA_TCGA-MP-A4SW	A
TCGA_TCGA-44-3919	C
TCGA_TCGA-69-8253	A
TCGA_TCGA-55-8096	B
TCGA_TCGA-44-3917	A
TCGA_TCGA-05-4426	C
TCGA_TCGA-73-4677	B
TCGA_TCGA-69-7765	A
TCGA_TCGA-50-7109	B
TCGA_TCGA-NJ-A4YP	B
TCGA_TCGA-55-A57B	B
TCGA_TCGA-55-8208	C
TCGA_TCGA-69-7978	C
TCGA_TCGA-49-AAQV	C
TCGA_TCGA-44-7670	A
TCGA_TCGA-55-7727	C
TCGA_TCGA-50-5049	B
TCGA_TCGA-50-5942	B
TCGA_TCGA-55-7910	A
TCGA_TCGA-50-5044	C
TCGA_TCGA-55-7573	A
TCGA_TCGA-05-5425	B
TCGA_TCGA-86-8073	C
TCGA_TCGA-05-5423	C
TCGA_TCGA-78-7152	B
TCGA_TCGA-62-A46R	A
TCGA_TCGA-86-8280	A
TCGA_TCGA-93-A4JO	C
TCGA_TCGA-49-4490	A
TCGA_TCGA-05-5715	A
TCGA_TCGA-38-4631	C
TCGA_TCGA-44-8120	C
TCGA_TCGA-55-7283	B
TCGA_TCGA-53-7624	A
TCGA_TCGA-97-7938	B
TCGA_TCGA-78-7146	C
TCGA_TCGA-49-4501	A
TCGA_TCGA-49-6744	B
TCGA_TCGA-73-4668	B
TCGA_TCGA-55-A48Z	C
TCGA_TCGA-50-5045	A
TCGA_TCGA-55-A491	C
TCGA_TCGA-50-5068	A
TCGA_TCGA-73-4666	C
TCGA_TCGA-55-8087	B
TCGA_TCGA-64-1680	B
TCGA_TCGA-97-A4LX	A
TCGA_TCGA-50-5055	C
TCGA_TCGA-44-6779	A
TCGA_TCGA-55-A494	A
TCGA_TCGA-50-6590	C
TCGA_TCGA-78-7158	B
TCGA_TCGA-MN-A4N5	C
TCGA_TCGA-55-6642	B
TCGA_TCGA-91-A4BC	B
TCGA_TCGA-67-6217	C
TCGA_TCGA-67-6215	A
TCGA_TCGA-86-8358	C
TCGA_TCGA-86-8671	A
TCGA_TCGA-L9-A443	A
TCGA_TCGA-86-8055	A
TCGA_TCGA-95-7562	C
TCGA_TCGA-71-8520	A
TCGA_TCGA-05-4398	A
TCGA_TCGA-J2-A4AG	A
TCGA_TCGA-05-4405	B
TCGA_TCGA-67-3772	A
TCGA_TCGA-35-5375	C
TCGA_TCGA-44-5644	B
TCGA_TCGA-86-A4P8	A
TCGA_TCGA-O1-A52J	C
TCGA_TCGA-78-7536	B
TCGA_TCGA-55-6981	C
TCGA_TCGA-78-7156	A
TCGA_TCGA-55-8514	B
TCGA_TCGA-55-6712	C
TCGA_TCGA-NJ-A55R	B
TCGA_TCGA-95-A4VK	B
TCGA_TCGA-75-5146	C
TCGA_TCGA-86-8056	C
TCGA_TCGA-55-8090	A
TCGA_TCGA-MP-A4TH	B
TCGA_TCGA-44-6145	C
TCGA_TCGA-55-A48Y	B
TCGA_TCGA-78-7150	A
TCGA_TCGA-55-8620	C
TCGA_TCGA-55-7907	B
TCGA_TCGA-44-3918	A
TCGA_TCGA-49-AARQ	C
TCGA_TCGA-64-5775	C
TCGA_TCGA-MP-A4T6	A
TCGA_TCGA-05-4403	B
TCGA_TCGA-91-8497	B
TCGA_TCGA-62-A472	A
TCGA_TCGA-67-4679	A
TCGA_TCGA-44-A479	B
TCGA_TCGA-78-7167	B
TCGA_TCGA-55-8206	A
TCGA_TCGA-55-8091	A
TCGA_TCGA-78-7535	C
TCGA_TCGA-99-8028	B
TCGA_TCGA-4B-A93V	C
TCGA_TCGA-55-7911	B
TCGA_TCGA-78-7147	C
TCGA_TCGA-55-A4DG	A
TCGA_TCGA-97-A4M0	A
TCGA_TCGA-05-4390	B
TCGA_TCGA-38-4627	B
TCGA_TCGA-50-5933	A
TCGA_TCGA-44-7659	C
TCGA_TCGA-73-4670	A
TCGA_TCGA-44-7662	C
TCGA_TCGA-62-A46O	A
TCGA_TCGA-05-4424	B
TCGA_TCGA-86-8074	C
TCGA_TCGA-49-4505	C
TCGA_TCGA-97-7554	A
TCGA_TCGA-86-7714	B
TCGA_TCGA-55-8506	A
TCGA_TCGA-55-6980	B
TCGA_TCGA-55-7284	A
TCGA_TCGA-NJ-A4YQ	B
TCGA_TCGA-38-4629	A
TCGA_TCGA-05-4382	B
TCGA_TCGA-44-A4SS	C
TCGA_TCGA-78-7161	A
TCGA_TCGA-55-6968	C
TCGA_TCGA-38-4625	C
TCGA_TCGA-86-8673	C
TCGA_TCGA-95-8494	C
TCGA_TCGA-53-7626	C
TCGA_TCGA-49-4514	C
TCGA_TCGA-86-7713	B
TCGA_TCGA-55-6975	B
TCGA_TCGA-49-6761	A
TCGA_TCGA-97-8171	A
TCGA_TCGA-86-A456	B
TCGA_TCGA-55-8505	A
TCGA_TCGA-99-7458	A
TCGA_TCGA-55-8204	B
TCGA_TCGA-44-3396	C
TCGA_TCGA-86-A4JF	A
TCGA_TCGA-50-5072	A
TCGA_TCGA-86-8674	B
TCGA_TCGA-35-4123	C
TCGA_TCGA-73-7499	C
TCGA_TCGA-44-A4SU	A
TCGA_TCGA-55-8614	C
TCGA_TCGA-64-1677	C
TCGA_TCGA-38-4626	B
TCGA_TCGA-91-6828	A
TCGA_TCGA-MP-A4TE	B
TCGA_TCGA-78-7633	A
TCGA_TCGA-55-8511	C
TCGA_TCGA-73-4659	A
TCGA_TCGA-35-4122	A
TCGA_TCGA-78-7149	B
TCGA_TCGA-78-8655	A
TCGA_TCGA-55-8301	C
TCGA_TCGA-55-8094	B
TCGA_TCGA-78-7148	B
TCGA_TCGA-62-A46V	A
TCGA_TCGA-49-6745	C
TCGA_TCGA-55-7815	A
TCGA_TCGA-55-6543	A
TCGA_TCGA-38-6178	A
TCGA_TCGA-44-3398	A
TCGA_TCGA-J2-A4AE	C
TCGA_TCGA-69-7974	C
TCGA_TCGA-99-8032	B
TCGA_TCGA-93-7347	A
TCGA_TCGA-50-5939	C
TCGA_TCGA-50-5941	B
TCGA_TCGA-78-7163	C
TCGA_TCGA-MP-A4SY	C
TCGA_TCGA-44-7669	C
TCGA_TCGA-55-6986	B
TCGA_TCGA-55-6971	C
TCGA_TCGA-50-6597	C
TCGA_TCGA-49-4488	A
TCGA_TCGA-55-8203	B
TCGA_TCGA-93-A4JP	B
TCGA_TCGA-62-A46Y	C
TCGA_TCGA-L4-A4E6	A
TCGA_TCGA-MP-A4TK	C
TCGA_TCGA-44-7660	C
TCGA_TCGA-44-7667	B
TCGA_TCGA-MP-A4TC	C
TCGA_TCGA-38-4630	C
TCGA_TCGA-05-4396	B
TCGA_TCGA-MP-A4T7	A
TCGA_TCGA-44-6777	A
TCGA_TCGA-78-7155	B
TCGA_TCGA-62-8398	A
TCGA_TCGA-78-7540	A
TCGA_TCGA-62-8402	B
TCGA_TCGA-86-6562	A
TCGA_TCGA-J2-8192	A
TCGA_TCGA-91-8499	C
TCGA_TCGA-50-6673	B
TCGA_TCGA-55-A48X	C
TCGA_TCGA-49-4486	B
TCGA_TCGA-69-7760	B
TCGA_TCGA-05-4249	B
TCGA_TCGA-49-AAR0	C
TCGA_TCGA-MP-A4T8	B
TCGA_TCGA-49-AARR	B
TCGA_TCGA-50-6591	C
TCGA_TCGA-55-6972	A
TCGA_TCGA-91-6848	C
TCGA_TCGA-44-8119	B
TCGA_TCGA-97-8175	A
TCGA_TCGA-78-7539	B
TCGA_TCGA-L9-A50W	A
TCGA_TCGA-86-8672	C
TCGA_TCGA-86-7955	C
TCGA_TCGA-50-5051	B
TCGA_TCGA-NJ-A7XG	A
TCGA_TCGA-75-5125	A
TCGA_TCGA-05-4418	A
TCGA_TCGA-05-4402	A
TCGA_TCGA-S2-AA1A	B
TCGA_TCGA-62-8395	A
TCGA_TCGA-55-7726	A
TCGA_TCGA-75-6206	A
TCGA_TCGA-97-8177	A
TCGA_TCGA-44-2656	A
TCGA_TCGA-50-8457	B
TCGA_TCGA-91-6836	B
TCGA_TCGA-78-8648	C
TCGA_TCGA-86-8585	C
TCGA_TCGA-97-A4M3	B
TCGA_TCGA-97-7553	C
TCGA_TCGA-55-A490	B
TCGA_TCGA-73-4658	A
TCGA_TCGA-86-6851	A
TCGA_TCGA-78-7162	A
TCGA_TCGA-05-4432	B
TCGA_TCGA-78-7537	B
TCGA_TCGA-J2-A4AD	C
TCGA_TCGA-44-7661	C
TCGA_TCGA-93-7348	A
TCGA_TCGA-L9-A444	B
TCGA_TCGA-49-AAR9	C
TCGA_TCGA-49-AARO	C
TCGA_TCGA-55-A492	C
TCGA_TCGA-55-8299	A
TCGA_TCGA-50-5932	A
TCGA_TCGA-78-7220	A
TCGA_TCGA-86-8279	B
TCGA_TCGA-62-A471	A
TCGA_TCGA-55-6978	C
TCGA_TCGA-49-4506	A
TCGA_TCGA-53-7813	B
TCGA_TCGA-55-7576	A
TCGA_TCGA-05-5428	A
TCGA_TCGA-97-A4M7	A
TCGA_TCGA-55-7227	C
TCGA_TCGA-MP-A4T4	C
TCGA_TCGA-78-7166	B
TCGA_TCGA-55-7903	B
TCGA_TCGA-80-5611	C
TCGA_TCGA-93-8067	C
TCGA_TCGA-95-7948	A
TCGA_TCGA-55-1594	B
TCGA_TCGA-05-4410	B
TCGA_TCGA-75-7027	A
TCGA_TCGA-64-1679	A
TCGA_TCGA-44-2659	A
TCGA_TCGA-55-A4DF	C
TCGA_TCGA-64-5815	A
TCGA_TCGA-49-4512	B
TCGA_TCGA-86-A4P7	A
TCGA_TCGA-86-7953	C
TCGA_TCGA-86-7954	C
TCGA_TCGA-86-7701	A
TCGA_TCGA-64-5781	C
TCGA_TCGA-MN-A4N1	B
TCGA_TCGA-99-AA5R	B
TCGA_TCGA-55-8512	B
TCGA_TCGA-55-8205	C
TCGA_TCGA-64-5778	C
TCGA_TCGA-35-3615	B
TCGA_TCGA-95-7567	B
TCGA_TCGA-50-5946	A
TCGA_TCGA-05-4427	C
TCGA_TCGA-78-7143	C
TCGA_TCGA-69-8254	B
TCGA_TCGA-55-6979	C
TCGA_TCGA-05-4417	A
TCGA_TCGA-49-AARE	C
TCGA_TCGA-64-5774	B
TCGA_TCGA-55-1592	A
TCGA_TCGA-49-AAR4	B
TCGA_TCGA-78-7160	A
TCGA_TCGA-69-A59K	C
TCGA_TCGA-05-5429	B
TCGA_TCGA-44-2655	B
TCGA_TCGA-55-8092	C
TCGA_TCGA-MP-A4T9	A
TCGA_TCGA-86-8359	C
TCGA_TCGA-55-A493	C
TCGA_TCGA-05-5420	A
TCGA_TCGA-78-7159	B
TCGA_TCGA-44-2661	A
TCGA_TCGA-50-5935	A
TCGA_TCGA-44-2665	A
TCGA_TCGA-97-7937	A
TCGA_TCGA-38-4628	C
TCGA_TCGA-73-4676	C
TCGA_TCGA-L9-A8F4	B
TCGA_TCGA-44-A47G	C
TCGA_TCGA-97-7547	A
TCGA_TCGA-05-4422	B
TCGA_TCGA-97-A4M2	A
TCGA_TCGA-J2-8194	A
TCGA_TCGA-95-A4VN	A
TCGA_TCGA-80-5608	B
TCGA_TCGA-49-6743	C
TCGA_TCGA-78-7542	A
TCGA_TCGA-55-8615	B
TCGA_TCGA-05-4389	B
TCGA_TCGA-91-6829	C
TCGA_TCGA-91-8496	A
TCGA_TCGA-49-4487	C
TCGA_TCGA-NJ-A4YG	B
TCGA_TCGA-44-6774	B
TCGA_TCGA-50-6593	B
TCGA_TCGA-44-5643	C
TCGA_TCGA-50-8460	B
TCGA_TCGA-75-6214	A
TCGA_TCGA-05-4244	A
TCGA_TCGA-71-6725	B
TCGA_TCGA-L9-A743	A
TCGA_TCGA-55-6984	C
TCGA_TCGA-05-4250	C
TCGA_TCGA-55-7913	B
TCGA_TCGA-69-7980	A
TCGA_TCGA-95-7944	C
TCGA_TCGA-NJ-A4YF	A
TCGA_TCGA-67-3774	A
TCGA_TCGA-55-6985	A
TCGA_TCGA-55-7725	A
TCGA_TCGA-L4-A4E5	C
TCGA_TCGA-62-8397	B
TCGA_TCGA-44-7672	B
TCGA_TCGA-73-A9RS	C
TCGA_TCGA-67-6216	B
TCGA_TCGA-86-8076	B
TCGA_TCGA-44-6778	B
TCGA_TCGA-69-7973	A
TCGA_TCGA-MP-A4TF	A
TCGA_TCGA-05-4420	B
TCGA_TCGA-69-7763	B
TCGA_TCGA-97-A4M5	B
TCGA_TCGA-55-8302	C
TCGA_TCGA-75-7025	B
TCGA_TCGA-64-1676	A
TCGA_TCGA-MP-A4SV	B
TCGA_TCGA-99-8025	B
GSE30219_GSM748053	A
GSE30219_GSM748054	C
GSE30219_GSM748055	C
GSE30219_GSM748057	A
GSE30219_GSM748058	A
GSE30219_GSM748064	C
GSE30219_GSM748068	B
GSE30219_GSM748071	B
GSE30219_GSM748075	A
GSE30219_GSM748077	B
GSE30219_GSM748078	A
GSE30219_GSM748079	A
GSE30219_GSM748080	A
GSE30219_GSM748081	B
GSE30219_GSM748083	B
GSE30219_GSM748085	C
GSE30219_GSM748086	A
GSE30219_GSM748087	A
GSE30219_GSM748089	A
GSE30219_GSM748090	A
GSE30219_GSM748091	C
GSE30219_GSM748092	C
GSE30219_GSM748094	C
GSE30219_GSM748100	C
GSE30219_GSM748101	A
GSE30219_GSM748102	B
GSE30219_GSM748103	C
GSE30219_GSM748104	A
GSE30219_GSM748108	C
GSE30219_GSM748111	C
GSE30219_GSM748113	C
GSE30219_GSM748116	C
GSE30219_GSM748121	B
GSE30219_GSM748122	B
GSE30219_GSM748123	C
GSE30219_GSM748124	B
GSE30219_GSM748125	B
GSE30219_GSM748126	B
GSE30219_GSM748127	A
GSE30219_GSM748128	B
GSE30219_GSM748130	A
GSE30219_GSM748131	B
GSE30219_GSM748134	A
GSE30219_GSM748135	A
GSE30219_GSM748137	B
GSE30219_GSM748138	A
GSE30219_GSM748139	A
GSE30219_GSM748140	C
GSE30219_GSM748142	C
GSE30219_GSM748143	A
GSE30219_GSM748146	C
GSE30219_GSM748147	A
GSE30219_GSM748150	A
GSE30219_GSM748152	B
GSE30219_GSM748157	B
GSE30219_GSM748161	A
GSE30219_GSM748162	A
GSE30219_GSM748164	A
GSE30219_GSM748166	C
GSE30219_GSM748167	A
GSE30219_GSM748169	B
GSE30219_GSM748170	B
GSE30219_GSM748171	B
GSE30219_GSM748173	C
GSE30219_GSM748175	C
GSE30219_GSM748178	B
GSE30219_GSM748179	C
GSE30219_GSM748180	B
GSE30219_GSM748181	C
GSE30219_GSM748185	A
GSE30219_GSM748186	C
GSE30219_GSM748187	C
GSE30219_GSM748188	B
GSE30219_GSM748189	A
GSE30219_GSM748239	C
GSE30219_GSM748240	A
GSE30219_GSM748242	C
GSE30219_GSM748243	B
GSE30219_GSM748264	A
GSE30219_GSM748271	B
GSE30219_GSM748276	C
GSE30219_GSM748277	B
GSE30219_GSM748278	A
GSE30219_GSM748279	B
GSE30219_GSM1465989	B
GSE31210_GSM773540	A
GSE31210_GSM773541	C
GSE31210_GSM773542	C
GSE31210_GSM773543	A
GSE31210_GSM773544	C
GSE31210_GSM773545	A
GSE31210_GSM773546	B
GSE31210_GSM773547	C
GSE31210_GSM773548	B
GSE31210_GSM773549	B
GSE31210_GSM773550	C
GSE31210_GSM773551	B
GSE31210_GSM773552	C
GSE31210_GSM773553	A
GSE31210_GSM773554	B
GSE31210_GSM773555	C
GSE31210_GSM773556	B
GSE31210_GSM773557	C
GSE31210_GSM773558	B
GSE31210_GSM773559	C
GSE31210_GSM773560	B
GSE31210_GSM773561	B
GSE31210_GSM773562	A
GSE31210_GSM773563	C
GSE31210_GSM773564	B
GSE31210_GSM773565	B
GSE31210_GSM773566	B
GSE31210_GSM773567	A
GSE31210_GSM773568	A
GSE31210_GSM773569	A
GSE31210_GSM773570	B
GSE31210_GSM773571	C
GSE31210_GSM773572	C
GSE31210_GSM773573	A
GSE31210_GSM773574	A
GSE31210_GSM773575	B
GSE31210_GSM773576	B
GSE31210_GSM773577	C
GSE31210_GSM773578	C
GSE31210_GSM773579	C
GSE31210_GSM773580	B
GSE31210_GSM773581	C
GSE31210_GSM773582	B
GSE31210_GSM773583	B
GSE31210_GSM773584	C
GSE31210_GSM773585	A
GSE31210_GSM773586	A
GSE31210_GSM773587	C
GSE31210_GSM773588	B
GSE31210_GSM773589	A
GSE31210_GSM773590	A
GSE31210_GSM773591	A
GSE31210_GSM773592	B
GSE31210_GSM773593	C
GSE31210_GSM773594	B
GSE31210_GSM773595	B
GSE31210_GSM773596	C
GSE31210_GSM773597	C
GSE31210_GSM773598	B
GSE31210_GSM773599	B
GSE31210_GSM773600	C
GSE31210_GSM773601	C
GSE31210_GSM773602	B
GSE31210_GSM773603	B
GSE31210_GSM773604	A
GSE31210_GSM773605	A
GSE31210_GSM773606	A
GSE31210_GSM773607	A
GSE31210_GSM773608	B
GSE31210_GSM773609	B
GSE31210_GSM773610	C
GSE31210_GSM773611	C
GSE31210_GSM773612	C
GSE31210_GSM773613	C
GSE31210_GSM773614	A
GSE31210_GSM773615	B
GSE31210_GSM773616	C
GSE31210_GSM773617	A
GSE31210_GSM773618	B
GSE31210_GSM773619	A
GSE31210_GSM773620	B
GSE31210_GSM773621	C
GSE31210_GSM773622	B
GSE31210_GSM773623	C
GSE31210_GSM773624	B
GSE31210_GSM773625	B
GSE31210_GSM773626	A
GSE31210_GSM773627	A
GSE31210_GSM773628	C
GSE31210_GSM773629	B
GSE31210_GSM773630	C
GSE31210_GSM773631	B
GSE31210_GSM773632	C
GSE31210_GSM773633	C
GSE31210_GSM773634	B
GSE31210_GSM773635	A
GSE31210_GSM773636	B
GSE31210_GSM773637	A
GSE31210_GSM773638	B
GSE31210_GSM773639	A
GSE31210_GSM773640	A
GSE31210_GSM773641	B
GSE31210_GSM773642	C
GSE31210_GSM773643	B
GSE31210_GSM773644	A
GSE31210_GSM773645	C
GSE31210_GSM773646	A
GSE31210_GSM773647	A
GSE31210_GSM773648	C
GSE31210_GSM773649	A
GSE31210_GSM773650	C
GSE31210_GSM773651	B
GSE31210_GSM773652	A
GSE31210_GSM773653	A
GSE31210_GSM773654	C
GSE31210_GSM773655	A
GSE31210_GSM773656	C
GSE31210_GSM773657	B
GSE31210_GSM773658	C
GSE31210_GSM773659	C
GSE31210_GSM773660	C
GSE31210_GSM773661	A
GSE31210_GSM773662	A
GSE31210_GSM773663	A
GSE31210_GSM773664	A
GSE31210_GSM773665	A
GSE31210_GSM773666	A
GSE31210_GSM773667	A
GSE31210_GSM773668	C
GSE31210_GSM773669	A
GSE31210_GSM773670	A
GSE31210_GSM773671	A
GSE31210_GSM773672	A
GSE31210_GSM773673	A
GSE31210_GSM773674	B
GSE31210_GSM773675	A
GSE31210_GSM773676	C
GSE31210_GSM773677	B
GSE31210_GSM773678	C
GSE31210_GSM773679	B
GSE31210_GSM773680	A
GSE31210_GSM773681	B
GSE31210_GSM773682	A
GSE31210_GSM773683	A
GSE31210_GSM773684	A
GSE31210_GSM773685	B
GSE31210_GSM773686	A
GSE31210_GSM773687	B
GSE31210_GSM773688	A
GSE31210_GSM773689	B
GSE31210_GSM773690	A
GSE31210_GSM773691	A
GSE31210_GSM773692	B
GSE31210_GSM773693	B
GSE31210_GSM773694	A
GSE31210_GSM773695	B
GSE31210_GSM773696	A
GSE31210_GSM773697	A
GSE31210_GSM773698	B
GSE31210_GSM773699	B
GSE31210_GSM773700	B
GSE31210_GSM773701	A
GSE31210_GSM773702	C
GSE31210_GSM773703	C
GSE31210_GSM773704	A
GSE31210_GSM773705	A
GSE31210_GSM773706	B
GSE31210_GSM773707	B
GSE31210_GSM773708	C
GSE31210_GSM773709	A
GSE31210_GSM773710	B
GSE31210_GSM773711	B
GSE31210_GSM773712	A
GSE31210_GSM773713	C
GSE31210_GSM773714	C
GSE31210_GSM773715	A
GSE31210_GSM773716	C
GSE31210_GSM773717	C
GSE31210_GSM773718	C
GSE31210_GSM773719	B
GSE31210_GSM773720	A
GSE31210_GSM773721	A
GSE31210_GSM773722	A
GSE31210_GSM773723	B
GSE31210_GSM773724	A
GSE31210_GSM773725	C
GSE31210_GSM773726	A
GSE31210_GSM773727	A
GSE31210_GSM773728	B
GSE31210_GSM773729	C
GSE31210_GSM773730	A
GSE31210_GSM773731	B
GSE31210_GSM773732	B
GSE31210_GSM773733	A
GSE31210_GSM773734	A
GSE31210_GSM773735	A
GSE31210_GSM773736	A
GSE31210_GSM773737	A
GSE31210_GSM773738	B
GSE31210_GSM773739	A
GSE31210_GSM773740	C
GSE31210_GSM773741	B
GSE31210_GSM773742	A
GSE31210_GSM773743	A
GSE31210_GSM773744	B
GSE31210_GSM773745	A
GSE31210_GSM773746	A
GSE31210_GSM773747	B
GSE31210_GSM773748	B
GSE31210_GSM773749	C
GSE31210_GSM773750	B
GSE31210_GSM773751	B
GSE31210_GSM773752	A
GSE31210_GSM773753	A
GSE31210_GSM773754	B
GSE31210_GSM773755	C
GSE31210_GSM773756	C
GSE31210_GSM773757	A
GSE31210_GSM773758	B
GSE31210_GSM773759	B
GSE31210_GSM773760	B
GSE31210_GSM773761	A
GSE31210_GSM773762	B
GSE31210_GSM773763	B
GSE31210_GSM773764	A
GSE31210_GSM773765	B
GSE37745_GSM1019139	A
GSE37745_GSM1019140	A
GSE37745_GSM1019143	B
GSE37745_GSM1019144	B
GSE37745_GSM1019145	B
GSE37745_GSM1019147	C
GSE37745_GSM1019149	A
GSE37745_GSM1019150	C
GSE37745_GSM1019152	A
GSE37745_GSM1019153	A
GSE37745_GSM1019154	B
GSE37745_GSM1019158	A
GSE37745_GSM1019160	B
GSE37745_GSM1019162	C
GSE37745_GSM1019163	A
GSE37745_GSM1019164	A
GSE37745_GSM1019165	A
GSE37745_GSM1019166	A
GSE37745_GSM1019169	A
GSE37745_GSM1019170	B
GSE37745_GSM1019171	A
GSE37745_GSM1019174	A
GSE37745_GSM1019175	C
GSE37745_GSM1019176	A
GSE37745_GSM1019180	C
GSE37745_GSM1019181	A
GSE37745_GSM1019183	C
GSE37745_GSM1019185	B
GSE37745_GSM1019186	B
GSE37745_GSM1019187	A
GSE37745_GSM1019188	C
GSE37745_GSM1019190	A
GSE37745_GSM1019192	A
GSE37745_GSM1019194	B
GSE37745_GSM1019196	B
GSE37745_GSM1019197	C
GSE37745_GSM1019200	C
GSE37745_GSM1019203	C
GSE37745_GSM1019204	C
GSE37745_GSM1019205	B
GSE37745_GSM1019207	A
GSE37745_GSM1019210	C
GSE37745_GSM1019211	C
GSE37745_GSM1019213	C
GSE37745_GSM1019214	A
GSE37745_GSM1019216	C
GSE37745_GSM1019217	C
GSE37745_GSM1019218	A
GSE37745_GSM1019220	B
GSE37745_GSM1019224	B
GSE37745_GSM1019225	C
GSE37745_GSM1019228	C
GSE37745_GSM1019230	C
GSE37745_GSM1019234	B
GSE37745_GSM1019236	A
GSE37745_GSM1019239	A
GSE37745_GSM1019242	B
GSE37745_GSM1019243	C
GSE37745_GSM1019244	B
GSE37745_GSM1019247	C
GSE37745_GSM1019249	A
GSE37745_GSM1019253	B
GSE37745_GSM1019254	B
GSE37745_GSM1019256	A
GSE37745_GSM1019257	A
GSE37745_GSM1019258	A
GSE37745_GSM1019259	A
GSE37745_GSM1019260	C
GSE37745_GSM1019261	B
GSE37745_GSM1019264	B
GSE37745_GSM1019265	C
GSE37745_GSM1019268	B
GSE37745_GSM1019270	B
GSE37745_GSM1019272	A
GSE37745_GSM1019273	C
GSE37745_GSM1019274	C
GSE37745_GSM1019275	B
GSE37745_GSM1019283	A
GSE37745_GSM1019285	B
GSE37745_GSM1019286	B
GSE37745_GSM1019288	C
GSE37745_GSM1019289	B
GSE37745_GSM1019290	A
GSE37745_GSM1019292	A
GSE37745_GSM1019295	B
GSE37745_GSM1019298	C
GSE37745_GSM1019299	A
GSE37745_GSM1019300	B
GSE37745_GSM1019302	C
GSE37745_GSM1019303	A
GSE37745_GSM1019305	B
GSE37745_GSM1019308	A
GSE37745_GSM1019309	B
GSE37745_GSM1019310	C
GSE37745_GSM1019311	C
GSE37745_GSM1019312	A
GSE37745_GSM1019313	B
GSE37745_GSM1019314	B
GSE37745_GSM1019316	A
GSE37745_GSM1019318	B
GSE37745_GSM1019320	A
GSE37745_GSM1019321	A
GSE37745_GSM1019324	A
GSE37745_GSM1019328	C
GSE37745_GSM1019330	B
GSE37745_GSM1019332	C
GSE50081_GSM1213670	A
GSE50081_GSM1213671	A
GSE50081_GSM1213672	A
GSE50081_GSM1213673	C
GSE50081_GSM1213676	C
GSE50081_GSM1213677	B
GSE50081_GSM1213678	A
GSE50081_GSM1213679	B
GSE50081_GSM1213680	A
GSE50081_GSM1213681	C
GSE50081_GSM1213682	A
GSE50081_GSM1213683	A
GSE50081_GSM1213685	B
GSE50081_GSM1213686	B
GSE50081_GSM1213687	B
GSE50081_GSM1213688	A
GSE50081_GSM1213689	A
GSE50081_GSM1213690	A
GSE50081_GSM1213691	C
GSE50081_GSM1213692	A
GSE50081_GSM1213693	C
GSE50081_GSM1213694	B
GSE50081_GSM1213695	C
GSE50081_GSM1213696	C
GSE50081_GSM1213697	B
GSE50081_GSM1213698	C
GSE50081_GSM1213699	A
GSE50081_GSM1213700	C
GSE50081_GSM1213702	B
GSE50081_GSM1213703	B
GSE50081_GSM1213704	C
GSE50081_GSM1213707	A
GSE50081_GSM1213710	A
GSE50081_GSM1213715	C
GSE50081_GSM1213716	A
GSE50081_GSM1213717	A
GSE50081_GSM1213720	B
GSE50081_GSM1213722	C
GSE50081_GSM1213723	C
GSE50081_GSM1213724	A
GSE50081_GSM1213726	B
GSE50081_GSM1213727	A
GSE50081_GSM1213728	A
GSE50081_GSM1213730	C
GSE50081_GSM1213733	C
GSE50081_GSM1213734	A
GSE50081_GSM1213735	C
GSE50081_GSM1213736	A
GSE50081_GSM1213737	B
GSE50081_GSM1213738	C
GSE50081_GSM1213739	B
GSE50081_GSM1213740	A
GSE50081_GSM1213741	A
GSE50081_GSM1213742	C
GSE50081_GSM1213743	B
GSE50081_GSM1213746	B
GSE50081_GSM1213747	A
GSE50081_GSM1213749	B
GSE50081_GSM1213750	C
GSE50081_GSM1213751	A
GSE50081_GSM1213752	C
GSE50081_GSM1213753	B
GSE50081_GSM1213754	A
GSE50081_GSM1213756	A
GSE50081_GSM1213757	A
GSE50081_GSM1213758	B
GSE50081_GSM1213759	C
GSE50081_GSM1213760	B
GSE50081_GSM1213761	B
GSE50081_GSM1213762	A
GSE50081_GSM1213763	B
GSE50081_GSM1213764	C
GSE50081_GSM1213768	B
GSE50081_GSM1213769	B
GSE50081_GSM1213770	A
GSE50081_GSM1213773	A
GSE50081_GSM1213774	A
GSE50081_GSM1213775	C
GSE50081_GSM1213777	B
GSE50081_GSM1213779	A
GSE50081_GSM1213780	A
GSE50081_GSM1213781	B
GSE50081_GSM1213782	A
GSE50081_GSM1213783	C
GSE50081_GSM1213784	B
GSE50081_GSM1213785	B
GSE50081_GSM1213787	A
GSE50081_GSM1213788	B
GSE50081_GSM1213792	B
GSE50081_GSM1213793	A
GSE50081_GSM1213794	A
GSE50081_GSM1213795	A
GSE50081_GSM1213797	A
GSE50081_GSM1213798	C
GSE50081_GSM1213800	B
GSE50081_GSM1213801	A
GSE50081_GSM1213803	C
GSE50081_GSM1213804	B
GSE50081_GSM1213805	C
GSE50081_GSM1213806	A
GSE50081_GSM1213807	C
GSE50081_GSM1213808	A
GSE50081_GSM1213809	A
GSE50081_GSM1213810	C
GSE50081_GSM1213811	A
GSE50081_GSM1213812	C
GSE50081_GSM1213814	A
GSE50081_GSM1213816	C
GSE50081_GSM1213818	A
GSE50081_GSM1213819	C
GSE50081_GSM1213820	A
GSE50081_GSM1213824	C
GSE50081_GSM1213825	A
GSE50081_GSM1213826	C
GSE50081_GSM1213827	C
GSE50081_GSM1213831	A
GSE50081_GSM1213833	B
GSE50081_GSM1213834	A
GSE50081_GSM1213836	B
GSE50081_GSM1213837	A
GSE50081_GSM1213840	A
GSE50081_GSM1213844	B
GSE50081_GSM1213845	C
GSE50081_GSM1213846	A
GSE50081_GSM1213847	C
GSE50081_GSM1213848	C
GSE50081_GSM1213849	A
