# Supplementary material for: Cuproptosis-related molecular subtypes direct T cell exhaustion phenotypes and therapeutic strategies for patients with lung adenocarcinoma
Source: Front Pharmacol. 2023 Apr 11;14:1146468. doi: 10.3389/fphar.2023.1146468 (PMC10126426; doi:10.3389/fphar.2023.1146468)
Supplement: Supplementary file 5 [file Table6.XLSX]

## Sheet: correlation.spearman
Table S6. Spearman correlation analyses between CuRGs and TEX markers in external validation cohort
gene	immune_cells	cor	p.value
FDX1	Tex_GZMK	-0.0313274	0.533015
FDX1	Tex_OXPHOS	-0.118572	0.0180074
FDX1	Tex_TCF7	-0.0362886	0.47018
FDX1	Tex_Terminal	-0.0881625	0.0789694
FDX1	PDCD1	-0.203081	4.64268e-05
FDX1	CD274	-0.159256	0.00145223
FDX1	PDCD1LG2	-0.120074	0.0165927
FDX1	CTLA4	-0.097175	0.052758
FDX1	HAVCR2	0.0639988	0.202548
FDX1	TIGIT	-0.0989662	0.0485263
FDX1	LAG3	-0.159167	0.00146133
FDX1	IDO1	-0.051122	0.30885
FDX1	SIGLEC7	0.116917	0.0196856
LIAS	Tex_GZMK	-0.100354	0.0454464
LIAS	Tex_OXPHOS	-0.134121	0.00741315
LIAS	Tex_TCF7	-0.0681062	0.17502
LIAS	Tex_Terminal	-0.228208	4.5022e-06
LIAS	PDCD1	-0.14	0.00517489
LIAS	CD274	-0.0133988	0.789782
LIAS	PDCD1LG2	-0.0710493	0.157078
LIAS	CTLA4	-0.0950868	0.0580754
LIAS	HAVCR2	-0.0886011	0.0774861
LIAS	TIGIT	-0.0522416	0.298364
LIAS	LAG3	-0.0623447	0.21448
LIAS	IDO1	-0.0155128	0.757581
LIAS	SIGLEC7	-0.0715954	0.153907
LIPT1	Tex_GZMK	-0.0317033	0.52811
LIPT1	Tex_OXPHOS	-0.0946622	0.0592094
LIPT1	Tex_TCF7	0.0618508	0.218139
LIPT1	Tex_Terminal	-0.228818	4.2403e-06
LIPT1	PDCD1	-0.0262117	0.601962
LIPT1	CD274	-0.137773	0.00593869
LIPT1	PDCD1LG2	-0.00252784	0.959889
LIPT1	CTLA4	0.0489631	0.329747
LIPT1	HAVCR2	-0.0882785	0.0785751
LIPT1	TIGIT	0.0340211	0.498382
LIPT1	LAG3	-0.0529121	0.292199
LIPT1	IDO1	-0.0281642	0.575176
LIPT1	SIGLEC7	-0.105795	0.0349079
DLD	Tex_GZMK	-0.181019	0.000289618
DLD	Tex_OXPHOS	-0.161819	0.00121294
DLD	Tex_TCF7	-0.211286	2.23183e-05
DLD	Tex_Terminal	-0.172012	0.000577567
DLD	PDCD1	-0.203762	4.37361e-05
DLD	CD274	-0.0765606	0.127268
DLD	PDCD1LG2	-0.0929849	0.0638687
DLD	CTLA4	-0.112848	0.0244044
DLD	HAVCR2	-0.106007	0.0345446
DLD	TIGIT	-0.116341	0.0203015
DLD	LAG3	-0.141179	0.0048073
DLD	IDO1	-0.130461	0.00921073
DLD	SIGLEC7	-0.141973	0.0045732
DLAT	Tex_GZMK	-0.235751	2.11968e-06
DLAT	Tex_OXPHOS	-0.272808	3.62925e-08
DLAT	Tex_TCF7	-0.193887	0.000102019
DLAT	Tex_Terminal	0.0285185	0.570377
DLAT	PDCD1	-0.0232298	0.643915
DLAT	CD274	-0.0575616	0.251804
DLAT	PDCD1LG2	-0.0889152	0.0764379
DLAT	CTLA4	-0.170679	0.000637944
DLAT	HAVCR2	-0.113738	0.0232953
DLAT	TIGIT	-0.139405	0.00536977
DLAT	LAG3	-0.0451041	0.36932
DLAT	IDO1	-0.0771737	0.124243
DLAT	SIGLEC7	-0.11772	0.0188547
PDHA1	Tex_GZMK	-0.187635	0.000170822
PDHA1	Tex_OXPHOS	-0.2251	6.09687e-06
PDHA1	Tex_TCF7	-0.0737019	0.142131
PDHA1	Tex_Terminal	-0.00507461	0.919579
PDHA1	PDCD1	-0.0856887	0.087773
PDHA1	CD274	-0.0198073	0.693494
PDHA1	PDCD1LG2	-0.0976509	0.0516048
PDHA1	CTLA4	-0.0334912	0.505099
PDHA1	HAVCR2	-0.115113	0.0216692
PDHA1	TIGIT	-0.107138	0.0326535
PDHA1	LAG3	-0.0309699	0.5377
PDHA1	IDO1	-0.0102296	0.838718
PDHA1	SIGLEC7	-0.0785118	0.117836
PDHB	Tex_GZMK	-0.0815348	0.104315
PDHB	Tex_OXPHOS	-0.10116	0.0437333
PDHB	Tex_TCF7	0.0331573	0.509356
PDHB	Tex_Terminal	0.022406	0.655716
PDHB	PDCD1	-0.0318209	0.526579
PDHB	CD274	-0.071891	0.152211
PDHB	PDCD1LG2	-0.0316648	0.52861
PDHB	CTLA4	-0.00740516	0.882868
PDHB	HAVCR2	-0.0813919	0.104925
PDHB	TIGIT	-0.0160056	0.750133
PDHB	LAG3	0.0464618	0.355074
PDHB	IDO1	-0.0170852	0.733896
PDHB	SIGLEC7	-0.0578475	0.249453
MTF1	Tex_GZMK	0.142756	0.00435259
MTF1	Tex_OXPHOS	0.0792618	0.11436
MTF1	Tex_TCF7	0.0935703	0.0622091
MTF1	Tex_Terminal	0.176197	0.00042082
MTF1	PDCD1	-0.0378607	0.451157
MTF1	CD274	0.0789534	0.11578
MTF1	PDCD1LG2	0.133853	0.0075329
MTF1	CTLA4	0.057263	0.254276
MTF1	HAVCR2	0.123392	0.0138096
MTF1	TIGIT	0.0928219	0.064337
MTF1	LAG3	0.0981477	0.0504234
MTF1	IDO1	0.057684	0.250796
MTF1	SIGLEC7	0.0833414	0.09684
GLS	Tex_GZMK	0.201587	5.28878e-05
GLS	Tex_OXPHOS	0.192369	0.000115794
GLS	Tex_TCF7	0.22756	4.79763e-06
GLS	Tex_Terminal	0.10685	0.0331262
GLS	PDCD1	0.000593391	0.990582
GLS	CD274	0.32565	3.59688e-11
GLS	PDCD1LG2	0.185956	0.000195643
GLS	CTLA4	0.1809	0.000292341
GLS	HAVCR2	0.227751	4.70871e-06
GLS	TIGIT	0.118955	0.0176366
GLS	LAG3	0.00287731	0.954349
GLS	IDO1	-0.0113037	0.822053
GLS	SIGLEC7	0.092012	0.0667068
CDKN2A	Tex_GZMK	0.122011	0.0149137
CDKN2A	Tex_OXPHOS	0.117732	0.0188427
CDKN2A	Tex_TCF7	0.0479636	0.339724
CDKN2A	Tex_Terminal	0.161485	0.00124191
CDKN2A	PDCD1	0.108498	0.0304986
CDKN2A	CD274	0.139747	0.00525704
CDKN2A	PDCD1LG2	0.160089	0.00137005
CDKN2A	CTLA4	0.157789	0.00160799
CDKN2A	HAVCR2	0.0946279	0.0593017
CDKN2A	TIGIT	0.138962	0.00551908
CDKN2A	LAG3	0.170003	0.000670714
CDKN2A	IDO1	0.0896135	0.0741483
CDKN2A	SIGLEC7	0.0520101	0.300512
SLC31A1	Tex_GZMK	0.306942	4.87814e-10
SLC31A1	Tex_OXPHOS	0.254316	2.98388e-07
SLC31A1	Tex_TCF7	0.137473	0.00604921
SLC31A1	Tex_Terminal	0.163547	0.00107267
SLC31A1	PDCD1	0.148325	0.00304095
SLC31A1	CD274	0.308043	4.20537e-10
SLC31A1	PDCD1LG2	0.297226	1.76131e-09
SLC31A1	CTLA4	0.180813	0.000294337
SLC31A1	HAVCR2	0.436195	0
SLC31A1	TIGIT	0.239612	1.42765e-06
SLC31A1	LAG3	0.149234	0.00286473
SLC31A1	IDO1	0.168204	0.00076579
SLC31A1	SIGLEC7	0.385325	1.14666e-15
ATP7A	Tex_GZMK	-0.0494748	0.324861
ATP7A	Tex_OXPHOS	-0.0631179	0.208938
ATP7A	Tex_TCF7	0.07547	0.132831
ATP7A	Tex_Terminal	-0.205845	3.50215e-05
ATP7A	PDCD1	-0.258702	1.65685e-07
ATP7A	CD274	-0.109697	0.0286564
ATP7A	PDCD1LG2	-0.0700461	0.163096
ATP7A	CTLA4	-0.0487894	0.331617
ATP7A	HAVCR2	0.0252078	0.616096
ATP7A	TIGIT	-0.119206	0.0173516
ATP7A	LAG3	-0.215632	1.4283e-05
ATP7A	IDO1	-0.128101	0.0105241
ATP7A	SIGLEC7	-0.0437024	0.384555
ATP7B	Tex_GZMK	-0.320749	7.25054e-11
ATP7B	Tex_OXPHOS	-0.330349	1.81404e-11
ATP7B	Tex_TCF7	-0.315237	1.57037e-10
ATP7B	Tex_Terminal	-0.269222	5.5277e-08
ATP7B	PDCD1	-0.17068	0.000637899
ATP7B	CD274	-0.330724	1.71662e-11
ATP7B	PDCD1LG2	-0.27377	3.23851e-08
ATP7B	CTLA4	-0.231345	3.30117e-06
ATP7B	HAVCR2	-0.26099	1.42015e-07
ATP7B	TIGIT	-0.236758	1.9133e-06
ATP7B	LAG3	-0.151457	0.0024724
ATP7B	IDO1	-0.1066	0.0335424
ATP7B	SIGLEC7	-0.165587	0.000926449
