# Supplementary material for: Cuproptosis-related molecular subtypes direct T cell exhaustion phenotypes and therapeutic strategies for patients with lung adenocarcinoma
Source: Front Pharmacol. 2023 Apr 11;14:1146468. doi: 10.3389/fphar.2023.1146468 (PMC10126426; doi:10.3389/fphar.2023.1146468)
Supplement: Supplementary file 6 [file Table4.XLSX]

## Sheet: m6Ascore.group
Table S4 The information of CuRGscore groups
id	futime	fustat	CuRGscore	Dataset ID	group
TCGA-64-1678	3.25753	0	-10.0787	TCGA	Low
TCGA-44-8117	1.05479	0	0.119342	TCGA	Low
TCGA-44-2662	3.50685	0	9.48035	TCGA	High
TCGA-91-6849	0.0958904	0	-12.0503	TCGA	Low
TCGA-91-A4BD	1.65205	0	-6.40569	TCGA	Low
TCGA-62-A46S	4.52877	1	-13.4759	TCGA	Low
TCGA-44-2666	0.265753	1	-7.16561	TCGA	Low
TCGA-99-8033	1.79726	1	6.45069	TCGA	High
TCGA-55-7574	2.72603	1	-3.50913	TCGA	Low
TCGA-91-6835	0.216438	0	3.92914	TCGA	High
TCGA-62-8399	7.3863	0	-4.00497	TCGA	Low
TCGA-MP-A4TI	1.17534	1	13.1192	TCGA	High
TCGA-55-8510	1.47671	0	2.51428	TCGA	High
TCGA-55-8085	2.47671	0	-4.63997	TCGA	Low
TCGA-55-7995	2.43562	0	3.65873	TCGA	High
TCGA-55-6987	5.85479	0	0.254666	TCGA	Low
TCGA-78-7154	1.62466	1	4.06797	TCGA	High
TCGA-49-4494	2.96164	1	8.40039	TCGA	High
TCGA-05-4430	2.08493	0	2.4221	TCGA	High
TCGA-49-AAR3	5.1863	0	12.4651	TCGA	High
TCGA-38-7271	2.19178	1	-3.09278	TCGA	Low
TCGA-91-6831	0.849315	0	-3.28731	TCGA	Low
TCGA-55-8616	0.131507	0	-4.0507	TCGA	Low
TCGA-86-7711	2.86575	1	5.79428	TCGA	High
TCGA-95-7043	1.37808	1	-6.28318	TCGA	Low
TCGA-75-5147	3.65205	0	6.26774	TCGA	High
TCGA-86-8669	2.56986	0	-13.5699	TCGA	Low
TCGA-44-A47A	1.27671	0	0.476755	TCGA	Low
TCGA-55-7816	1.28219	1	3.46166	TCGA	High
TCGA-44-7671	2.43562	0	-9.87598	TCGA	Low
TCGA-78-8640	19.3479	0	2.12328	TCGA	High
TCGA-05-4433	2	0	2.14398	TCGA	High
TCGA-55-7570	2.25753	0	-1.0366	TCGA	Low
TCGA-50-5066	3.95068	0	6.06388	TCGA	High
TCGA-55-8097	1.30411	0	-10.6393	TCGA	Low
TCGA-91-6840	1.01918	0	-0.831811	TCGA	Low
TCGA-78-8660	0.879452	1	5.2905	TCGA	High
TCGA-44-A47B	0.786301	0	-5.19651	TCGA	Low
TCGA-44-5645	2.33425	0	-7.36052	TCGA	Low
TCGA-73-7498	3.25753	0	-13.7944	TCGA	Low
TCGA-L9-A7SV	1.54795	0	-7.81897	TCGA	Low
TCGA-44-6147	2.31507	0	-5.27978	TCGA	Low
TCGA-73-4675	2.52603	1	-7.72149	TCGA	Low
TCGA-50-5930	0.772603	1	-5.43171	TCGA	Low
TCGA-50-5931	1.18904	1	3.60503	TCGA	High
TCGA-62-A46P	1.6274	1	-15.4114	TCGA	Low
TCGA-50-6595	0.517808	1	15.6482	TCGA	High
TCGA-75-6212	4.15342	1	-2.89282	TCGA	Low
TCGA-62-8394	0.380822	1	7.68698	TCGA	High
TCGA-MP-A4TD	0.841096	1	-10.9416	TCGA	Low
TCGA-05-4395	0	1	10.9598	TCGA	High
TCGA-91-6830	0.164384	0	4.21791	TCGA	High
TCGA-44-2657	3.70137	0	-2.63186	TCGA	Low
TCGA-55-8621	1.41096	0	-1.48256	TCGA	Low
TCGA-86-8668	1.1589	0	-4.59846	TCGA	Low
TCGA-05-4425	1.83288	0	2.21644	TCGA	High
TCGA-MP-A5C7	6.1589	0	-17.4385	TCGA	Low
TCGA-64-1681	3.19726	1	-0.539897	TCGA	Low
TCGA-95-7947	1.30685	0	4.40269	TCGA	High
TCGA-44-6775	1.93151	0	3.16753	TCGA	High
TCGA-97-A4M6	1.55616	0	0.60713	TCGA	Low
TCGA-38-4632	3.71781	1	7.73239	TCGA	High
TCGA-69-8255	0.353425	0	-2.36976	TCGA	Low
TCGA-L9-A5IP	0.158904	1	7.63383	TCGA	High
TCGA-55-7994	1.65205	0	11.559	TCGA	High
TCGA-55-7281	2.38904	0	3.38899	TCGA	High
TCGA-91-6847	2.30685	0	6.66721	TCGA	High
TCGA-44-2668	2.08493	1	12.4706	TCGA	High
TCGA-69-7764	1.13425	0	-12.1299	TCGA	Low
TCGA-55-8089	1.92329	1	10.3547	TCGA	High
TCGA-MN-A4N4	3.21918	0	4.42379	TCGA	High
TCGA-55-1596	5.65753	0	5.51888	TCGA	High
TCGA-83-5908	2.25753	0	18.4977	TCGA	High
TCGA-05-4415	0.249315	1	8.13309	TCGA	High
TCGA-55-8507	1.14521	0	-8.76505	TCGA	Low
TCGA-55-6982	2.72603	1	7.43495	TCGA	High
TCGA-05-4397	2.00274	1	8.69126	TCGA	High
TCGA-73-4662	6.89041	0	-4.62429	TCGA	Low
TCGA-97-8552	1.71507	0	-8.3657	TCGA	Low
TCGA-86-8075	1.90137	1	7.25164	TCGA	High
TCGA-49-4507	0.734247	1	9.01256	TCGA	High
TCGA-49-4510	2.45479	1	-14.6816	TCGA	Low
TCGA-MP-A4TA	2.60274	1	7.43788	TCGA	High
TCGA-55-6970	1.27123	1	-2.4346	TCGA	Low
TCGA-49-AARN	3.10959	1	3.09733	TCGA	High
TCGA-78-7145	2.26301	1	7.29579	TCGA	High
TCGA-67-3771	1.67123	0	-0.390429	TCGA	Low
TCGA-55-5899	2.54795	0	-0.111116	TCGA	Low
TCGA-97-8174	0.449315	1	-13.1071	TCGA	Low
TCGA-78-7153	9.9589	0	-13.153	TCGA	Low
TCGA-50-6592	2.12877	1	10.0722	TCGA	High
TCGA-95-7039	3.48493	0	3.34782	TCGA	High
TCGA-05-4434	1.25205	1	7.74352	TCGA	High
TCGA-44-6776	7.16712	0	-16.2312	TCGA	Low
TCGA-05-4384	1.16712	0	-8.64325	TCGA	Low
TCGA-97-A4M1	1.64658	0	-8.98941	TCGA	Low
TCGA-86-8281	0	0	-12.3375	TCGA	Low
TCGA-86-A4D0	0.317808	1	-9.96172	TCGA	Low
TCGA-67-3773	1.16986	0	-3.58628	TCGA	Low
TCGA-50-6594	1.0137	1	13.9027	TCGA	High
TCGA-44-4112	2.2137	1	-0.70057	TCGA	Low
TCGA-55-7724	1.93151	0	-0.48441	TCGA	Low
TCGA-49-6767	1.85479	0	16.2113	TCGA	High
TCGA-97-7552	5.29315	0	-0.71137	TCGA	Low
TCGA-91-7771	1.34795	0	-7.49884	TCGA	Low
TCGA-67-3770	1.67123	0	-0.663715	TCGA	Low
TCGA-78-8662	9.20822	1	-2.88703	TCGA	Low
TCGA-55-7914	0.512329	1	-3.84326	TCGA	Low
TCGA-MP-A4SW	4.87123	1	1.12024	TCGA	High
TCGA-44-3919	2.81096	1	4.64789	TCGA	High
TCGA-69-8253	1.16712	0	-11.1795	TCGA	Low
TCGA-55-8096	1.96986	1	0.394111	TCGA	Low
TCGA-44-3917	3.2411	0	-11.4671	TCGA	Low
TCGA-05-4426	2.16712	0	8.53617	TCGA	High
TCGA-73-4677	0.10411	1	-12.5769	TCGA	Low
TCGA-69-7765	0.452055	0	1.10765	TCGA	High
TCGA-50-7109	0.843836	1	-10.1894	TCGA	Low
TCGA-NJ-A4YP	0.136986	0	-0.539313	TCGA	Low
TCGA-55-A57B	1.49589	0	1.5182	TCGA	High
TCGA-55-8208	1.84658	0	3.83041	TCGA	High
TCGA-69-7978	0.367123	0	11.5383	TCGA	High
TCGA-49-AAQV	1.85479	1	3.16894	TCGA	High
TCGA-44-7670	2.41644	0	3.27889	TCGA	High
TCGA-55-7727	0.326027	0	1.28091	TCGA	High
TCGA-50-5049	8.47671	0	2.79657	TCGA	High
TCGA-50-5942	5.06027	0	-11.6396	TCGA	Low
TCGA-55-7910	2.84932	0	-10.1217	TCGA	Low
TCGA-50-5044	1.70959	1	10.1002	TCGA	High
TCGA-55-7573	1.33425	0	-3.74643	TCGA	Low
TCGA-05-5425	2.41644	0	0.744958	TCGA	Low
TCGA-86-8073	2.0274	0	0.674385	TCGA	Low
TCGA-05-5423	0.413699	0	0.504943	TCGA	Low
TCGA-78-7152	3.32877	1	-6.78579	TCGA	Low
TCGA-62-A46R	4.72603	1	-0.105193	TCGA	Low
TCGA-86-8280	1.92055	0	-0.652011	TCGA	Low
TCGA-93-A4JO	0.090411	1	0.774624	TCGA	Low
TCGA-49-4490	1.05479	1	3.48244	TCGA	High
TCGA-05-5715	0.169863	0	2.17286	TCGA	High
TCGA-38-4631	0.969863	1	8.77289	TCGA	High
TCGA-44-8120	0.712329	0	-3.33295	TCGA	Low
TCGA-55-7283	1.66849	0	-3.6158	TCGA	Low
TCGA-53-7624	2.85753	1	12.5424	TCGA	High
TCGA-97-7938	0.0493151	1	-4.91645	TCGA	Low
TCGA-78-7146	0.473973	1	16.1002	TCGA	High
TCGA-49-4501	3.89315	1	0.619715	TCGA	Low
TCGA-49-6744	4.61096	0	-0.28007	TCGA	Low
TCGA-73-4668	1.27945	0	1.07752	TCGA	High
TCGA-55-A48Z	1.78356	0	4.51294	TCGA	High
TCGA-50-5045	5.95616	1	7.27437	TCGA	High
TCGA-55-A491	1.71507	0	3.38633	TCGA	High
TCGA-50-5068	4.10685	1	3.81283	TCGA	High
TCGA-73-4666	2.19178	0	13.9435	TCGA	High
TCGA-55-8087	1.26575	0	-9.37902	TCGA	Low
TCGA-64-1680	3.08493	0	-3.01708	TCGA	Low
TCGA-97-A4LX	1.68219	0	4.62681	TCGA	High
TCGA-50-5055	5.0137	1	1.84278	TCGA	High
TCGA-44-6779	1.36986	1	11.1873	TCGA	High
TCGA-55-A494	1.31781	0	-9.1558	TCGA	Low
TCGA-50-6590	3.52877	1	10.7582	TCGA	High
TCGA-78-7158	0.490411	1	-7.13241	TCGA	Low
TCGA-MN-A4N5	0.230137	0	7.7932	TCGA	High
TCGA-55-6642	6.70959	0	-9.21451	TCGA	Low
TCGA-91-A4BC	0.120548	0	-3.43315	TCGA	Low
TCGA-67-6217	1.15616	0	-6.29748	TCGA	Low
TCGA-67-6215	0.476712	0	-2.93871	TCGA	Low
TCGA-86-8358	1.78904	0	-0.0958739	TCGA	Low
TCGA-86-8671	2.29863	0	1.45232	TCGA	High
TCGA-L9-A443	0.528767	1	-4.50923	TCGA	Low
TCGA-86-8055	0.339726	1	8.38428	TCGA	High
TCGA-95-7562	0.238356	1	6.95384	TCGA	High
TCGA-71-8520	0.575342	1	6.48636	TCGA	High
TCGA-05-4398	3.92055	0	9.77065	TCGA	High
TCGA-J2-A4AG	2.70685	0	-1.59287	TCGA	Low
TCGA-05-4405	1.67123	0	-0.440516	TCGA	Low
TCGA-67-3772	1.56986	0	-1.12975	TCGA	Low
TCGA-35-5375	0.723288	0	5.80996	TCGA	High
TCGA-44-5644	2.36438	0	-9.71575	TCGA	Low
TCGA-86-A4P8	2.20548	0	-6.74637	TCGA	Low
TCGA-O1-A52J	4.92603	1	-2.28858	TCGA	Low
TCGA-78-7536	0.668493	1	-2.25211	TCGA	Low
TCGA-55-6981	3.77808	1	4.81246	TCGA	High
TCGA-78-7156	2.67397	1	-14.2049	TCGA	Low
TCGA-55-8514	1.42466	0	-5.08346	TCGA	Low
TCGA-55-6712	0.468493	1	10.2247	TCGA	High
TCGA-NJ-A55R	1.65205	0	-11.451	TCGA	Low
TCGA-95-A4VK	1.78356	0	-5.86211	TCGA	Low
TCGA-75-5146	6.48767	0	-9.01734	TCGA	Low
TCGA-86-8056	0.380822	0	-2.83362	TCGA	Low
TCGA-55-8090	1.63836	1	3.9554	TCGA	High
TCGA-MP-A4TH	2.03014	0	-11.5121	TCGA	Low
TCGA-44-6145	1.63014	0	5.49787	TCGA	High
TCGA-55-A48Y	1.72603	0	-5.85731	TCGA	Low
TCGA-78-7150	1.82466	1	4.47076	TCGA	High
TCGA-55-8620	1.0274	1	-0.652153	TCGA	Low
TCGA-55-7907	0.939726	1	0.590965	TCGA	Low
TCGA-44-3918	2.83836	0	2.88506	TCGA	High
TCGA-49-AARQ	18.4438	0	0.736533	TCGA	Low
TCGA-64-5775	0.169863	1	14.9221	TCGA	High
TCGA-MP-A4T6	4.90411	1	-3.88647	TCGA	Low
TCGA-05-4403	1.58356	0	1.62235	TCGA	High
TCGA-91-8497	1.18904	1	-12.586	TCGA	Low
TCGA-62-A472	2.49315	0	6.30637	TCGA	High
TCGA-67-4679	1.2274	0	-9.95638	TCGA	Low
TCGA-44-A479	1.33151	0	-5.31058	TCGA	Low
TCGA-78-7167	7.34521	1	-14.9905	TCGA	Low
TCGA-55-8206	2.43288	0	-8.66436	TCGA	Low
TCGA-55-8091	1.64384	0	5.06513	TCGA	High
TCGA-78-7535	2.6	1	-4.38154	TCGA	Low
TCGA-99-8028	3.06301	0	3.76435	TCGA	High
TCGA-4B-A93V	0.821918	1	-14.1412	TCGA	Low
TCGA-55-7911	1.47123	0	7.03608	TCGA	High
TCGA-78-7147	1.60548	1	5.87305	TCGA	High
TCGA-55-A4DG	1.66575	0	-7.32107	TCGA	Low
TCGA-97-A4M0	1.7863	0	-1.61845	TCGA	Low
TCGA-05-4390	3.08493	0	-8.7601	TCGA	Low
TCGA-38-4627	3.14247	1	5.94264	TCGA	High
TCGA-50-5933	6.55616	1	14.1197	TCGA	High
TCGA-44-7659	1.89315	0	-7.63412	TCGA	Low
TCGA-73-4670	0.358904	0	2.47674	TCGA	High
TCGA-44-7662	0.59726	0	10.7894	TCGA	High
TCGA-62-A46O	3.98356	1	3.47524	TCGA	High
TCGA-05-4424	2.50137	0	-0.897487	TCGA	Low
TCGA-86-8074	0.0657534	0	10.1101	TCGA	High
TCGA-49-4505	1.1726	1	4.54414	TCGA	High
TCGA-97-7554	2.12329	0	3.61044	TCGA	High
TCGA-86-7714	1.71233	1	-3.1164	TCGA	Low
TCGA-55-8506	0.030137	0	2.71067	TCGA	High
TCGA-55-6980	5.77808	0	4.05876	TCGA	High
TCGA-55-7284	0.665753	1	-2.17553	TCGA	Low
TCGA-NJ-A4YQ	3.92329	0	3.7064	TCGA	High
TCGA-38-4629	2.36712	1	16.0136	TCGA	High
TCGA-05-4382	1.66301	0	3.83127	TCGA	High
TCGA-44-A4SS	1.13699	0	9.2859	TCGA	High
TCGA-78-7161	0.79726	1	-15.3424	TCGA	Low
TCGA-55-6968	3.54247	1	0.8677	TCGA	Low
TCGA-38-4625	8.14521	0	14.3429	TCGA	High
TCGA-86-8673	2.36164	0	1.22897	TCGA	High
TCGA-95-8494	0.230137	0	12.8477	TCGA	High
TCGA-53-7626	2.54521	1	-2.30519	TCGA	Low
TCGA-49-4514	4.65753	0	-7.03203	TCGA	Low
TCGA-86-7713	3.16986	0	-11.393	TCGA	Low
TCGA-55-6975	0.323288	1	5.21787	TCGA	High
TCGA-49-6761	0.969863	0	8.26049	TCGA	High
TCGA-97-8171	1.55616	0	-10.0792	TCGA	Low
TCGA-86-A456	2.45479	0	1.25167	TCGA	High
TCGA-55-8505	1.20548	0	1.71179	TCGA	High
TCGA-99-7458	2.04658	0	1.34398	TCGA	High
TCGA-55-8204	1.41096	0	5.60603	TCGA	High
TCGA-44-3396	3.09589	0	7.32491	TCGA	High
TCGA-86-A4JF	2.01918	1	3.98419	TCGA	High
TCGA-50-5072	0.684932	1	3.68117	TCGA	High
TCGA-86-8674	2.20822	0	-11.7491	TCGA	Low
TCGA-35-4123	0.49863	0	16.9963	TCGA	High
TCGA-73-7499	4.19452	1	7.55934	TCGA	High
TCGA-44-A4SU	1.12055	1	-0.398073	TCGA	Low
TCGA-55-8614	1.46849	0	1.73866	TCGA	High
TCGA-64-1677	1.72055	1	2.13705	TCGA	High
TCGA-38-4626	10.0658	0	-1.71592	TCGA	Low
TCGA-91-6828	0.884932	0	-5.54791	TCGA	Low
TCGA-MP-A4TE	2.45479	1	-17.1806	TCGA	Low
TCGA-78-7633	4.1863	1	-14.8311	TCGA	Low
TCGA-55-8511	1.51233	0	4.15875	TCGA	High
TCGA-73-4659	1.94795	1	-5.89417	TCGA	Low
TCGA-35-4122	0.616438	0	12.6335	TCGA	High
TCGA-78-7149	10.7945	0	-11.014	TCGA	Low
TCGA-78-8655	6.46575	0	3.24589	TCGA	High
TCGA-55-8301	1.46301	0	5.19855	TCGA	High
TCGA-55-8094	1.48219	0	-2.81553	TCGA	Low
TCGA-78-7148	1.71507	1	-3.8837	TCGA	Low
TCGA-62-A46V	6.02466	0	0.212515	TCGA	Low
TCGA-49-6745	1.43014	0	12.4597	TCGA	High
TCGA-55-7815	2.11781	0	-4.49036	TCGA	Low
TCGA-55-6543	1.19178	0	-0.430806	TCGA	Low
TCGA-38-6178	1.2274	0	1.89558	TCGA	High
TCGA-44-3398	3.1863	0	6.99498	TCGA	High
TCGA-J2-A4AE	2.95616	0	-6.49779	TCGA	Low
TCGA-69-7974	0.50411	0	6.95766	TCGA	High
TCGA-99-8032	0.120548	0	-11.6392	TCGA	Low
TCGA-93-7347	1.87123	0	-2.06395	TCGA	Low
TCGA-50-5939	1.26027	1	8.50742	TCGA	High
TCGA-50-5941	4.03836	0	6.05071	TCGA	High
TCGA-78-7163	19.8575	0	-2.03288	TCGA	Low
TCGA-MP-A4SY	4.11233	1	7.30739	TCGA	High
TCGA-44-7669	1.5726	1	-2.09323	TCGA	Low
TCGA-55-6986	8.93425	0	-2.38945	TCGA	Low
TCGA-55-6971	3.83562	0	-2.3388	TCGA	Low
TCGA-50-6597	3.47397	1	-2.99075	TCGA	Low
TCGA-49-4488	2.38082	1	4.48704	TCGA	High
TCGA-55-8203	1.49863	0	-8.8933	TCGA	Low
TCGA-93-A4JP	1.58356	0	-2.40562	TCGA	Low
TCGA-62-A46Y	1.13425	1	3.45686	TCGA	High
TCGA-L4-A4E6	1.19178	0	-4.79238	TCGA	Low
TCGA-MP-A4TK	1.59452	1	3.94108	TCGA	High
TCGA-44-7660	1.62192	0	-0.0286466	TCGA	Low
TCGA-44-7667	3.00548	0	-4.36557	TCGA	Low
TCGA-MP-A4TC	0.20274	1	9.70656	TCGA	High
TCGA-38-4630	2.93973	1	2.51707	TCGA	High
TCGA-05-4396	0.830137	1	-10.3507	TCGA	Low
TCGA-MP-A4T7	0.457534	1	-4.58014	TCGA	Low
TCGA-44-6777	2.70411	1	4.0541	TCGA	High
TCGA-78-7155	3.20822	1	-3.71781	TCGA	Low
TCGA-62-8398	1.21644	1	3.52158	TCGA	High
TCGA-78-7540	3.27945	1	0.065713	TCGA	Low
TCGA-62-8402	4.10411	1	3.68231	TCGA	High
TCGA-86-6562	1.03014	1	1.92054	TCGA	High
TCGA-J2-8192	2.02466	0	5.13376	TCGA	High
TCGA-91-8499	0.0986301	0	2.38791	TCGA	High
TCGA-50-6673	0.060274	1	0.130559	TCGA	Low
TCGA-55-A48X	1.88767	0	0.688505	TCGA	Low
TCGA-49-4486	6.35068	1	-13.7859	TCGA	Low
TCGA-69-7760	0.553425	0	-0.188964	TCGA	Low
TCGA-05-4249	4.1726	0	-2.55852	TCGA	Low
TCGA-49-AAR0	13.0548	0	-5.41821	TCGA	Low
TCGA-MP-A4T8	0.441096	1	-1.93515	TCGA	Low
TCGA-49-AARR	13.6767	0	-5.76005	TCGA	Low
TCGA-50-6591	0.326027	1	1.18391	TCGA	High
TCGA-55-6972	4.47123	1	-14.8223	TCGA	Low
TCGA-91-6848	0.613699	0	11.3578	TCGA	High
TCGA-44-8119	0.780822	0	-6.74625	TCGA	Low
TCGA-97-8175	1.50959	0	9.57334	TCGA	High
TCGA-78-7539	2.16712	0	-4.26759	TCGA	Low
TCGA-L9-A50W	1.21096	1	-5.97917	TCGA	Low
TCGA-86-8672	0.0520548	1	7.83244	TCGA	High
TCGA-86-7955	2.93699	0	2.38873	TCGA	High
TCGA-50-5051	1.30959	1	-14.2159	TCGA	Low
TCGA-NJ-A7XG	1.69041	0	-5.42432	TCGA	Low
TCGA-75-5125	5.55342	1	12.3281	TCGA	High
TCGA-05-4418	0.750685	1	6.89359	TCGA	High
TCGA-05-4402	0.668493	1	6.23254	TCGA	High
TCGA-S2-AA1A	1.40548	0	-5.72114	TCGA	Low
TCGA-62-8395	3.33151	0	-10.1497	TCGA	Low
TCGA-55-7726	1.7863	0	8.28251	TCGA	High
TCGA-75-6206	7.09589	0	-10.8192	TCGA	Low
TCGA-97-8177	1.36712	0	-0.258692	TCGA	Low
TCGA-44-2656	3.91507	0	2.56249	TCGA	High
TCGA-50-8457	3.08219	0	-8.82574	TCGA	Low
TCGA-91-6836	1.14247	0	8.55826	TCGA	High
TCGA-78-8648	3.31233	1	-0.718326	TCGA	Low
TCGA-86-8585	0.967123	0	0.966008	TCGA	Low
TCGA-97-A4M3	1.47945	0	-12.9235	TCGA	Low
TCGA-97-7553	5.12329	0	-0.259954	TCGA	Low
TCGA-55-A490	0.271233	1	-7.41936	TCGA	Low
TCGA-73-4658	4.38356	1	3.98084	TCGA	High
TCGA-86-6851	0.490411	0	0.519833	TCGA	Low
TCGA-78-7162	8.68219	1	-9.65697	TCGA	Low
TCGA-05-4432	2.08493	0	-8.66714	TCGA	Low
TCGA-78-7537	4.44384	1	-12.5231	TCGA	Low
TCGA-J2-A4AD	1.50685	1	5.02381	TCGA	High
TCGA-44-7661	1.52603	1	13.4624	TCGA	High
TCGA-93-7348	1.45479	0	-3.73614	TCGA	Low
TCGA-L9-A444	0.841096	0	-1.02672	TCGA	Low
TCGA-49-AAR9	0.712329	1	11.6765	TCGA	High
TCGA-49-AARO	10.2986	0	7.23325	TCGA	High
TCGA-55-A492	1.63288	0	-13.7168	TCGA	Low
TCGA-55-8299	1.28493	1	4.4454	TCGA	High
TCGA-50-5932	3.38356	1	-10.5045	TCGA	Low
TCGA-78-7220	2.21096	1	0.523662	TCGA	Low
TCGA-86-8279	2.6	0	-2.48262	TCGA	Low
TCGA-62-A471	3.4137	0	3.89843	TCGA	High
TCGA-55-6978	0.482192	1	15.0904	TCGA	High
TCGA-49-4506	2.73699	1	1.52124	TCGA	High
TCGA-53-7813	1.16164	0	-14.5763	TCGA	Low
TCGA-55-7576	1.83562	0	4.71408	TCGA	High
TCGA-05-5428	1.83562	0	3.00913	TCGA	High
TCGA-97-A4M7	1.72329	0	-1.83822	TCGA	Low
TCGA-55-7227	2.60822	1	1.3844	TCGA	High
TCGA-MP-A4T4	7.16986	1	8.69684	TCGA	High
TCGA-78-7166	0.706849	1	-5.63386	TCGA	Low
TCGA-55-7903	1.55342	0	5.14402	TCGA	High
TCGA-80-5611	7.10959	0	10.2965	TCGA	High
TCGA-93-8067	0.509589	0	0.544787	TCGA	Low
TCGA-95-7948	1.30411	0	-3.02649	TCGA	Low
TCGA-55-1594	3.2274	0	-2.52113	TCGA	Low
TCGA-05-4410	0	0	-0.479802	TCGA	Low
TCGA-75-7027	8.38082	0	1.09419	TCGA	High
TCGA-64-1679	6.81644	0	8.44626	TCGA	High
TCGA-44-2659	3.74521	0	-5.93262	TCGA	Low
TCGA-55-A4DF	1.20548	1	3.6688	TCGA	High
TCGA-64-5815	2.3726	0	8.97728	TCGA	High
TCGA-49-4512	2.47945	1	-3.0832	TCGA	Low
TCGA-86-A4P7	1.13699	0	-4.28851	TCGA	Low
TCGA-86-7953	2.73151	0	4.21228	TCGA	High
TCGA-86-7954	1.65753	0	4.98249	TCGA	High
TCGA-86-7701	2.59452	0	-6.1813	TCGA	Low
TCGA-64-5781	4.27123	0	10.1364	TCGA	High
TCGA-MN-A4N1	2.26575	0	0.760032	TCGA	Low
TCGA-99-AA5R	1.80274	0	-5.78859	TCGA	Low
TCGA-55-8512	1.66301	1	-9.38442	TCGA	Low
TCGA-55-8205	1.6411	0	14.3217	TCGA	High
TCGA-64-5778	3.57534	0	5.69038	TCGA	High
TCGA-35-3615	0.0383562	0	-11.02	TCGA	Low
TCGA-95-7567	1.55616	0	1.47142	TCGA	High
TCGA-50-5946	4.43014	0	0.349446	TCGA	Low
TCGA-05-4427	2.16712	0	5.35522	TCGA	High
TCGA-78-7143	13.5918	1	4.32363	TCGA	High
TCGA-69-8254	1.12055	0	-5.02374	TCGA	Low
TCGA-55-6979	0.649315	1	8.99056	TCGA	High
TCGA-05-4417	1.24658	0	-5.33219	TCGA	Low
TCGA-49-AARE	3.36712	1	0.725754	TCGA	Low
TCGA-64-5774	7.33151	0	-7.67681	TCGA	Low
TCGA-55-1592	1.92055	1	-1.80018	TCGA	Low
TCGA-49-AAR4	2.40822	1	5.46513	TCGA	High
TCGA-78-7160	1.90959	1	-1.12654	TCGA	Low
TCGA-69-A59K	1.61918	0	5.8467	TCGA	High
TCGA-05-5429	0.753425	1	3.89793	TCGA	High
TCGA-44-2655	3.6274	0	-4.78919	TCGA	Low
TCGA-55-8092	0.421918	1	-0.893667	TCGA	Low
TCGA-MP-A4T9	3.46575	1	4.98569	TCGA	High
TCGA-86-8359	1.21644	1	-1.02697	TCGA	Low
TCGA-55-A493	0.0767123	0	15.5501	TCGA	High
TCGA-05-5420	1.25205	0	2.4891	TCGA	High
TCGA-78-7159	5.40822	0	-10.7998	TCGA	Low
TCGA-44-2661	3.17534	0	-1.33997	TCGA	Low
TCGA-50-5935	1.78904	1	-5.19393	TCGA	Low
TCGA-44-2665	3.56438	0	8.53849	TCGA	High
TCGA-97-7937	1.54521	0	-3.85634	TCGA	Low
TCGA-38-4628	4.08767	1	-0.252814	TCGA	Low
TCGA-73-4676	0.769863	1	9.48452	TCGA	High
TCGA-L9-A8F4	1.30411	0	-2.55614	TCGA	Low
TCGA-44-A47G	0.961644	0	4.96755	TCGA	High
TCGA-97-7547	5.38356	0	-3.40998	TCGA	Low
TCGA-05-4422	1	0	-8.75813	TCGA	Low
TCGA-97-A4M2	1.70959	0	-8.68774	TCGA	Low
TCGA-J2-8194	1.98356	0	-8.49516	TCGA	Low
TCGA-95-A4VN	1.51507	0	9.04212	TCGA	High
TCGA-80-5608	7.7589	0	-12.0887	TCGA	Low
TCGA-49-6743	4.4411	0	5.45783	TCGA	High
TCGA-78-7542	0.879452	1	19.164	TCGA	High
TCGA-55-8615	1.22192	0	-12.9847	TCGA	Low
TCGA-05-4389	3.75068	0	0.321879	TCGA	Low
TCGA-91-6829	3.44658	1	3.22612	TCGA	High
TCGA-91-8496	1.38356	0	-4.93902	TCGA	Low
TCGA-49-4487	2.34247	1	-1.43337	TCGA	Low
TCGA-NJ-A4YG	6.19452	0	-1.85993	TCGA	Low
TCGA-44-6774	1.80274	0	-0.593098	TCGA	Low
TCGA-50-6593	0.920548	1	2.3109	TCGA	High
TCGA-44-5643	2.77534	0	5.97827	TCGA	High
TCGA-50-8460	2.27123	0	-4.14358	TCGA	Low
TCGA-75-6214	3.05479	1	8.29963	TCGA	High
TCGA-05-4244	0	0	4.87411	TCGA	High
TCGA-71-6725	0.70137	0	-4.32725	TCGA	Low
TCGA-L9-A743	1.81918	0	2.83438	TCGA	High
TCGA-55-6984	2.08219	1	0.186095	TCGA	Low
TCGA-05-4250	0.331507	1	14.1311	TCGA	High
TCGA-55-7913	1.53699	1	-6.09952	TCGA	Low
TCGA-69-7980	1.12603	0	3.29247	TCGA	High
TCGA-95-7944	1.03288	0	6.03904	TCGA	High
TCGA-NJ-A4YF	5.92055	0	-10.7963	TCGA	Low
TCGA-67-3774	1.05479	0	-9.69112	TCGA	Low
TCGA-55-6985	3.37808	0	2.42829	TCGA	High
TCGA-55-7725	1.21096	0	-5.87523	TCGA	Low
TCGA-L4-A4E5	1.58356	0	1.37095	TCGA	High
TCGA-62-8397	3.53151	0	-10.7734	TCGA	Low
TCGA-44-7672	1.96986	0	3.10855	TCGA	High
TCGA-73-A9RS	0.931507	1	-1.19775	TCGA	Low
TCGA-67-6216	0.386301	0	2.22524	TCGA	High
TCGA-86-8076	2.72055	0	-5.55644	TCGA	Low
TCGA-44-6778	5.10685	0	-3.99381	TCGA	Low
TCGA-69-7973	0.630137	0	-8.92976	TCGA	Low
TCGA-MP-A4TF	0.920548	1	8.12403	TCGA	High
TCGA-05-4420	2.49863	0	-5.24486	TCGA	Low
TCGA-69-7763	1.89041	0	-9.08157	TCGA	Low
TCGA-97-A4M5	1.73699	0	-6.9224	TCGA	Low
TCGA-55-8302	1.30959	0	14.8126	TCGA	High
TCGA-75-7025	9.05479	0	-3.02649	TCGA	Low
TCGA-64-1676	4.73425	0	9.414	TCGA	High
TCGA-MP-A4SV	7.17808	1	2.5085	TCGA	High
TCGA-99-8025	2.90411	0	-3.12468	TCGA	Low
GSM748053	9.94521	0	-3.74951	GSE30219	Low
GSM748054	1.72603	1	8.05111	GSE30219	High
GSM748055	7.06849	1	2.20216	GSE30219	High
GSM748057	16.0274	1	-14.015	GSE30219	Low
GSM748058	5.58904	0	-2.61734	GSE30219	Low
GSM748064	9.69863	0	-3.06473	GSE30219	Low
GSM748068	7.15068	0	3.80881	GSE30219	High
GSM748071	4.19178	0	-2.12352	GSE30219	Low
GSM748075	2.79452	1	8.63964	GSE30219	High
GSM748077	1.64384	1	2.41266	GSE30219	High
GSM748078	4.76712	0	-6.4376	GSE30219	Low
GSM748079	2.38356	1	5.74185	GSE30219	High
GSM748080	5.26027	0	5.10963	GSE30219	High
GSM748081	8.38356	0	1.74706	GSE30219	High
GSM748083	0.657534	1	-1.70899	GSE30219	Low
GSM748085	7.31507	1	-9.28621	GSE30219	Low
GSM748086	10.7671	0	-8.21872	GSE30219	Low
GSM748087	8.30137	0	-7.71504	GSE30219	Low
GSM748089	2.05479	1	10.1466	GSE30219	High
GSM748090	7.23288	0	-10.0183	GSE30219	Low
GSM748091	6.90411	0	6.3494	GSE30219	High
GSM748092	9.53425	0	-1.21872	GSE30219	Low
GSM748094	8.87671	1	2.69634	GSE30219	High
GSM748100	3.78082	1	4.66219	GSE30219	High
GSM748101	14.3836	1	5.70432	GSE30219	High
GSM748102	16.6849	0	-1.6024	GSE30219	Low
GSM748103	4.84932	0	-1.73247	GSE30219	Low
GSM748104	6.08219	1	-6.34876	GSE30219	Low
GSM748108	5.09589	0	9.3961	GSE30219	High
GSM748111	2.05479	1	12.3465	GSE30219	High
GSM748113	7.39726	1	1.01936	GSE30219	Low
GSM748116	3.28767	1	2.86575	GSE30219	High
GSM748121	6.9863	0	-8.35275	GSE30219	Low
GSM748122	9.28767	0	-3.78785	GSE30219	Low
GSM748123	0.986301	1	5.22797	GSE30219	High
GSM748124	6.65753	0	-2.76841	GSE30219	Low
GSM748125	4.60274	0	2.83802	GSE30219	High
GSM748126	5.67123	0	-9.02418	GSE30219	Low
GSM748127	4.27397	1	8.98724	GSE30219	High
GSM748128	5.91781	0	-4.06602	GSE30219	Low
GSM748130	1.15068	1	-8.65212	GSE30219	Low
GSM748131	1.06849	1	7.726	GSE30219	High
GSM748134	0	1	1.34087	GSE30219	High
GSM748135	14.3836	0	-13.1342	GSE30219	Low
GSM748137	4.0274	0	-7.62924	GSE30219	Low
GSM748138	3.12329	1	6.55674	GSE30219	High
GSM748139	12.3288	1	2.52598	GSE30219	High
GSM748140	2.30137	1	-2.73226	GSE30219	Low
GSM748142	8.13699	0	-4.21255	GSE30219	Low
GSM748143	10.4384	1	4.09419	GSE30219	High
GSM748146	1.47945	1	9.9876	GSE30219	High
GSM748147	9.61644	0	-12.2105	GSE30219	Low
GSM748150	4.60274	0	-9.89343	GSE30219	Low
GSM748152	14.5479	0	-5.82312	GSE30219	Low
GSM748157	11.2603	0	-11.9739	GSE30219	Low
GSM748161	14.3836	1	-1.41787	GSE30219	Low
GSM748162	7.31507	0	7.70552	GSE30219	High
GSM748164	5.0137	0	-8.63223	GSE30219	Low
GSM748166	5.34247	0	0.164618	GSE30219	Low
GSM748167	10.1096	0	-8.33205	GSE30219	Low
GSM748169	10.6027	0	-5.33673	GSE30219	Low
GSM748170	0.164384	1	6.64922	GSE30219	High
GSM748171	1.06849	1	-3.26352	GSE30219	Low
GSM748173	1.15068	1	12.403	GSE30219	High
GSM748175	11.0137	0	9.35012	GSE30219	High
GSM748178	0	1	1.17672	GSE30219	High
GSM748179	0.90411	1	19.7122	GSE30219	High
GSM748180	8.21918	0	-5.58214	GSE30219	Low
GSM748181	4.19178	0	-10.138	GSE30219	Low
GSM748185	14.3836	0	7.59	GSE30219	High
GSM748186	1.80822	1	17.1895	GSE30219	High
GSM748187	8.79452	1	9.03586	GSE30219	High
GSM748188	8.13699	1	-8.98856	GSE30219	Low
GSM748189	1.72603	1	9.97252	GSE30219	High
GSM748239	0.328767	1	16.538	GSE30219	High
GSM748240	1.89041	1	-10.1893	GSE30219	Low
GSM748242	1.39726	1	1.13291	GSE30219	High
GSM748243	8.46575	1	-4.80716	GSE30219	Low
GSM748264	3.45205	1	-7.77181	GSE30219	Low
GSM748271	1.89041	1	-2.44672	GSE30219	Low
GSM748276	4.52055	1	14.8628	GSE30219	High
GSM748277	15.863	1	-5.86624	GSE30219	Low
GSM748278	1.89041	1	-4.70136	GSE30219	Low
GSM748279	16.8493	0	-4.28239	GSE30219	Low
GSM1465989	18.1644	0	0.667257	GSE30219	Low
GSM773540	1.19726	1	2.23437	GSE31210	High
GSM773541	2.03562	0	8.07439	GSE31210	High
GSM773542	7.12603	0	4.50843	GSE31210	High
GSM773543	3.2137	0	0.909011	GSE31210	Low
GSM773544	6.49041	0	2.6855	GSE31210	High
GSM773545	5.14795	0	2.61175	GSE31210	High
GSM773546	1.66027	0	6.12625	GSE31210	High
GSM773547	0.821918	1	-2.0625	GSE31210	Low
GSM773548	5.25753	0	0.735952	GSE31210	Low
GSM773549	5.0274	0	-1.38487	GSE31210	Low
GSM773550	5.00822	0	3.76147	GSE31210	High
GSM773551	5.04384	1	1.72427	GSE31210	High
GSM773552	1.75068	1	18.2663	GSE31210	High
GSM773553	3.59178	1	-1.23856	GSE31210	Low
GSM773554	3.00822	0	-2.02729	GSE31210	Low
GSM773555	3.25753	0	12.1111	GSE31210	High
GSM773556	10.5836	0	-6.40772	GSE31210	Low
GSM773557	4.0411	0	-0.862918	GSE31210	Low
GSM773558	5.08493	0	-6.04213	GSE31210	Low
GSM773559	8.40274	0	18.2068	GSE31210	High
GSM773560	3.12877	0	14.6723	GSE31210	High
GSM773561	5	0	-2.64608	GSE31210	Low
GSM773562	4.41096	0	4.98709	GSE31210	High
GSM773563	5.51781	0	11.5793	GSE31210	High
GSM773564	5.00274	0	-9.67035	GSE31210	Low
GSM773565	6.00274	0	11.0792	GSE31210	High
GSM773566	9.15616	0	2.54351	GSE31210	High
GSM773567	3.63836	0	-1.6927	GSE31210	Low
GSM773568	8.0137	0	5.55024	GSE31210	High
GSM773569	7.89041	0	-5.71928	GSE31210	Low
GSM773570	4.72329	0	0.274148	GSE31210	Low
GSM773571	7.57534	0	10.5829	GSE31210	High
GSM773572	4.18904	0	13.8363	GSE31210	High
GSM773573	0.605479	1	15.5809	GSE31210	High
GSM773574	1.49589	1	9.25062	GSE31210	High
GSM773575	0.947945	1	4.52791	GSE31210	High
GSM773576	2.33699	1	-0.701442	GSE31210	Low
GSM773577	7.29041	1	1.74854	GSE31210	High
GSM773578	2.23836	0	6.58184	GSE31210	High
GSM773579	1.16438	1	2.24804	GSE31210	High
GSM773580	3.50959	0	2.32872	GSE31210	High
GSM773581	2.86027	0	17.9425	GSE31210	High
GSM773582	1.54795	0	-0.117384	GSE31210	Low
GSM773583	2.90137	1	6.04689	GSE31210	High
GSM773584	4.45205	1	3.51556	GSE31210	High
GSM773585	4.64384	1	11.3499	GSE31210	High
GSM773586	8.15342	0	9.38517	GSE31210	High
GSM773587	3.13151	1	1.947	GSE31210	High
GSM773588	4.60822	0	0.0621927	GSE31210	Low
GSM773589	3.40274	1	10.637	GSE31210	High
GSM773590	6.16986	0	9.14933	GSE31210	High
GSM773591	2.58356	1	8.1394	GSE31210	High
GSM773592	3.68767	1	7.03672	GSE31210	High
GSM773593	4.06027	1	9.44439	GSE31210	High
GSM773594	6.53699	0	-6.73378	GSE31210	Low
GSM773595	4.27397	0	-4.21496	GSE31210	Low
GSM773596	2.74247	1	-6.92316	GSE31210	Low
GSM773597	0.709589	1	1.62092	GSE31210	High
GSM773598	6.27123	0	-5.20322	GSE31210	Low
GSM773599	5.24932	0	-4.87932	GSE31210	Low
GSM773600	5.61096	0	9.54341	GSE31210	High
GSM773601	4.0411	0	10.7345	GSE31210	High
GSM773602	4.21644	0	-6.84215	GSE31210	Low
GSM773603	1.74247	0	1.1119	GSE31210	High
GSM773604	3.49315	0	12.1619	GSE31210	High
GSM773605	5.49315	0	-1.02377	GSE31210	Low
GSM773606	5.38356	0	-9.28655	GSE31210	Low
GSM773607	6.64384	0	-3.64849	GSE31210	Low
GSM773608	4.29041	0	-6.99885	GSE31210	Low
GSM773609	2.71233	0	-7.23358	GSE31210	Low
GSM773610	1.99726	0	3.9002	GSE31210	High
GSM773611	6.44932	0	-5.08605	GSE31210	Low
GSM773612	2.2411	0	5.15016	GSE31210	High
GSM773613	5.50411	0	9.40609	GSE31210	High
GSM773614	6.98356	0	-1.61207	GSE31210	Low
GSM773615	9.34521	0	1.03402	GSE31210	Low
GSM773616	4.94795	0	8.93875	GSE31210	High
GSM773617	5.30685	0	-1.03301	GSE31210	Low
GSM773618	4.16438	0	-8.87146	GSE31210	Low
GSM773619	3.76712	0	-0.618057	GSE31210	Low
GSM773620	4.81096	0	-6.96362	GSE31210	Low
GSM773621	4.37534	0	14.7181	GSE31210	High
GSM773622	4.69589	0	-8.33478	GSE31210	Low
GSM773623	4.48493	0	-10.0744	GSE31210	Low
GSM773624	4.52877	0	-7.01935	GSE31210	Low
GSM773625	3.27671	0	-2.18482	GSE31210	Low
GSM773626	4.66301	0	5.24354	GSE31210	High
GSM773627	5.61644	0	1.79088	GSE31210	High
GSM773628	3.4411	0	11.0509	GSE31210	High
GSM773629	2.2411	0	-2.49466	GSE31210	Low
GSM773630	3.16164	0	13.2571	GSE31210	High
GSM773631	8.37808	0	-8.65675	GSE31210	Low
GSM773632	5.31781	0	-4.33084	GSE31210	Low
GSM773633	4.3726	0	4.78145	GSE31210	High
GSM773634	6.71233	0	-8.84562	GSE31210	Low
GSM773635	5.15342	0	-6.18575	GSE31210	Low
GSM773636	4.48493	0	-10.3943	GSE31210	Low
GSM773637	5.5726	0	-3.10917	GSE31210	Low
GSM773638	5.84658	0	-9.64992	GSE31210	Low
GSM773639	2.13425	1	-2.77397	GSE31210	Low
GSM773640	1.47945	1	2.14528	GSE31210	High
GSM773641	3.60822	0	-6.91134	GSE31210	Low
GSM773642	5.42466	0	-3.27576	GSE31210	Low
GSM773643	1.92329	1	0.176121	GSE31210	Low
GSM773644	1.54521	1	3.78347	GSE31210	High
GSM773645	2.1589	1	7.98986	GSE31210	High
GSM773646	4.00822	0	4.00956	GSE31210	High
GSM773647	3.68493	1	5.31294	GSE31210	High
GSM773648	2.27945	0	6.54239	GSE31210	High
GSM773649	7.36164	0	14.1321	GSE31210	High
GSM773650	3.07397	1	-4.40012	GSE31210	Low
GSM773651	7.30959	0	7.98068	GSE31210	High
GSM773652	5.30411	0	-1.87488	GSE31210	Low
GSM773653	2.3863	0	-3.88208	GSE31210	Low
GSM773654	7.31781	0	8.01412	GSE31210	High
GSM773655	4.06027	0	1.96554	GSE31210	High
GSM773656	3.09041	0	-0.672501	GSE31210	Low
GSM773657	2.85479	1	-4.55152	GSE31210	Low
GSM773658	3.36712	1	11.0876	GSE31210	High
GSM773659	6.2	1	16.4951	GSE31210	High
GSM773660	4.84932	0	4.35924	GSE31210	High
GSM773661	3.92603	1	4.90168	GSE31210	High
GSM773662	4.99452	0	-4.71078	GSE31210	Low
GSM773663	5.44658	0	-5.61642	GSE31210	Low
GSM773664	3.92877	0	-3.03822	GSE31210	Low
GSM773665	1.72603	1	13.5435	GSE31210	High
GSM773666	4.21096	0	1.57344	GSE31210	High
GSM773667	3.91507	1	2.77886	GSE31210	High
GSM773668	2.84384	1	-5.44375	GSE31210	Low
GSM773669	6.81096	0	3.44464	GSE31210	High
GSM773670	2.0274	0	-2.12491	GSE31210	Low
GSM773671	2.85479	0	-5.11564	GSE31210	Low
GSM773672	3.47123	0	6.41845	GSE31210	High
GSM773673	2.7863	0	5.3188	GSE31210	High
GSM773674	2.85205	0	13.9418	GSE31210	High
GSM773675	5.09315	0	3.69723	GSE31210	High
GSM773676	4.70411	0	4.99218	GSE31210	High
GSM773677	4.09315	0	8.58855	GSE31210	High
GSM773678	2.06575	0	3.0293	GSE31210	High
GSM773679	6.47671	0	8.18649	GSE31210	High
GSM773680	4.74795	0	-0.792803	GSE31210	Low
GSM773681	5.31781	0	-6.43898	GSE31210	Low
GSM773682	2.12055	0	-4.53216	GSE31210	Low
GSM773683	7.98082	0	10.655	GSE31210	High
GSM773684	4.93973	0	-7.42787	GSE31210	Low
GSM773685	5.23836	0	-7.27008	GSE31210	Low
GSM773686	4.05753	0	-8.07507	GSE31210	Low
GSM773687	3.3726	0	-3.97552	GSE31210	Low
GSM773688	5.38082	0	-0.998117	GSE31210	Low
GSM773689	9.18356	0	-9.20766	GSE31210	Low
GSM773690	5.91233	0	-8.53103	GSE31210	Low
GSM773691	9.49589	0	-7.67269	GSE31210	Low
GSM773692	8.93973	0	-3.53769	GSE31210	Low
GSM773693	4.99452	0	-10.616	GSE31210	Low
GSM773694	5.08493	0	-1.86531	GSE31210	Low
GSM773695	6.70959	0	-5.88504	GSE31210	Low
GSM773696	5.09315	0	-13.6075	GSE31210	Low
GSM773697	5.47397	0	11.2794	GSE31210	High
GSM773698	5.07397	0	-2.69041	GSE31210	Low
GSM773699	5.18904	0	-8.50175	GSE31210	Low
GSM773700	5.09863	0	-0.279179	GSE31210	Low
GSM773701	4.5726	0	-4.65048	GSE31210	Low
GSM773702	8.73699	0	0.490615	GSE31210	Low
GSM773703	4.99178	0	7.26343	GSE31210	High
GSM773704	4.95616	0	-7.31091	GSE31210	Low
GSM773705	6.99178	0	-4.12307	GSE31210	Low
GSM773706	8.13151	0	-9.12685	GSE31210	Low
GSM773707	8.4	0	-4.0812	GSE31210	Low
GSM773708	3.86849	0	-11.5187	GSE31210	Low
GSM773709	3.60822	0	-0.959052	GSE31210	Low
GSM773710	3.23288	0	-3.64036	GSE31210	Low
GSM773711	4.62466	0	-5.9696	GSE31210	Low
GSM773712	3.88219	0	-10.1356	GSE31210	Low
GSM773713	3.90685	0	1.33007	GSE31210	High
GSM773714	4.5863	0	-4.97927	GSE31210	Low
GSM773715	5.06301	0	-0.0088319	GSE31210	Low
GSM773716	5.08493	0	9.47769	GSE31210	High
GSM773717	4.87671	0	1.41296	GSE31210	High
GSM773718	5.70959	0	-3.40617	GSE31210	Low
GSM773719	5.14795	0	-8.09243	GSE31210	Low
GSM773720	3.05205	0	2.72095	GSE31210	High
GSM773721	7.68767	0	-7.61329	GSE31210	Low
GSM773722	4.55616	0	-1.37527	GSE31210	Low
GSM773723	4.72877	0	9.05203	GSE31210	High
GSM773724	4.46301	0	4.32746	GSE31210	High
GSM773725	5.96986	0	-2.30658	GSE31210	Low
GSM773726	5.25205	0	0.635546	GSE31210	Low
GSM773727	3.96164	0	3.68183	GSE31210	High
GSM773728	3.18356	0	-2.73072	GSE31210	Low
GSM773729	3.3726	0	-0.818728	GSE31210	Low
GSM773730	2.57808	0	0.87974	GSE31210	Low
GSM773731	4.44658	0	-5.58074	GSE31210	Low
GSM773732	5.08219	0	-9.96766	GSE31210	Low
GSM773733	3.84658	0	-2.37653	GSE31210	Low
GSM773734	6.08493	0	-5.23436	GSE31210	Low
GSM773735	2.32603	0	-9.59239	GSE31210	Low
GSM773736	2.27671	0	-8.25205	GSE31210	Low
GSM773737	8.81918	0	0.521821	GSE31210	Low
GSM773738	7.08219	0	-11.0599	GSE31210	Low
GSM773739	6.69041	0	-7.49819	GSE31210	Low
GSM773740	5.23288	0	1.34052	GSE31210	High
GSM773741	5.02466	0	-2.84351	GSE31210	Low
GSM773742	7.99452	0	3.62431	GSE31210	High
GSM773743	6.26027	0	-9.68123	GSE31210	Low
GSM773744	5.88767	0	-11.494	GSE31210	Low
GSM773745	7.01644	0	7.93645	GSE31210	High
GSM773746	5.33425	0	-2.69261	GSE31210	Low
GSM773747	5.04384	0	-14.944	GSE31210	Low
GSM773748	5.4	0	-9.60637	GSE31210	Low
GSM773749	6.6	0	6.16399	GSE31210	High
GSM773750	4.44932	0	-6.49762	GSE31210	Low
GSM773751	6.65753	0	-4.72587	GSE31210	Low
GSM773752	5.08493	0	-8.18943	GSE31210	Low
GSM773753	4.15342	0	-1.05682	GSE31210	Low
GSM773754	4.98356	0	-6.48862	GSE31210	Low
GSM773755	6.61096	0	-4.6213	GSE31210	Low
GSM773756	5.06575	0	3.73191	GSE31210	High
GSM773757	5.97534	0	-3.55636	GSE31210	Low
GSM773758	5.93973	0	-6.30771	GSE31210	Low
GSM773759	5.90137	0	-9.87082	GSE31210	Low
GSM773760	5.67945	0	-8.51916	GSE31210	Low
GSM773761	5.46301	0	-7.80005	GSE31210	Low
GSM773762	5.85479	0	-7.13337	GSE31210	Low
GSM773763	5.47397	0	-6.9227	GSE31210	Low
GSM773764	5.2274	0	3.51884	GSE31210	High
GSM773765	4.54795	0	-7.09499	GSE31210	Low
GSM1019139	8.72877	0	-4.39974	GSE37745	Low
GSM1019140	0.443836	1	-1.1909	GSE37745	Low
GSM1019143	1.52329	1	-11.3747	GSE37745	Low
GSM1019144	0.832877	1	-6.86237	GSE37745	Low
GSM1019145	1.61644	1	-7.46782	GSE37745	Low
GSM1019147	0.167123	1	-1.55229	GSE37745	Low
GSM1019149	1.63014	1	-1.01704	GSE37745	Low
GSM1019150	5.03836	1	-1.6311	GSE37745	Low
GSM1019152	1.43288	1	-1.47725	GSE37745	Low
GSM1019153	1.07671	1	0.0714054	GSE37745	Low
GSM1019154	0.684932	1	-3.36445	GSE37745	Low
GSM1019158	1.34247	1	6.62186	GSE37745	High
GSM1019160	0.230137	1	-6.29244	GSE37745	Low
GSM1019162	0.972603	1	8.95998	GSE37745	High
GSM1019163	0.241096	1	-0.0103072	GSE37745	Low
GSM1019164	0.783562	1	-4.66877	GSE37745	Low
GSM1019165	0.413699	1	10.153	GSE37745	High
GSM1019166	5.77534	1	-4.6074	GSE37745	Low
GSM1019169	9.50685	1	2.07924	GSE37745	High
GSM1019170	11.0411	1	-4.85424	GSE37745	Low
GSM1019171	8.93151	1	5.04779	GSE37745	High
GSM1019174	1.40822	1	-1.20217	GSE37745	Low
GSM1019175	15.6493	0	0.669553	GSE37745	Low
GSM1019176	0.769863	1	-4.93415	GSE37745	Low
GSM1019180	0.939726	1	14.2327	GSE37745	High
GSM1019181	8.82466	1	2.29566	GSE37745	High
GSM1019183	1.61918	1	4.20057	GSE37745	High
GSM1019185	10.189	1	-0.2554	GSE37745	Low
GSM1019186	10.5315	0	-8.10199	GSE37745	Low
GSM1019187	9.12603	1	-0.205471	GSE37745	Low
GSM1019188	10.2	0	-7.49668	GSE37745	Low
GSM1019190	9.92055	0	-6.05719	GSE37745	Low
GSM1019192	9.23014	0	2.03833	GSE37745	High
GSM1019194	7.79178	1	0.646919	GSE37745	Low
GSM1019196	0.0164384	1	-8.72084	GSE37745	Low
GSM1019197	0.536986	1	-4.91423	GSE37745	Low
GSM1019200	0.961644	1	-3.05975	GSE37745	Low
GSM1019203	0.216438	1	9.55511	GSE37745	High
GSM1019204	10.8192	1	2.35151	GSE37745	High
GSM1019205	12.8849	0	6.16168	GSE37745	High
GSM1019207	0.676712	1	4.56589	GSE37745	High
GSM1019210	7.52877	1	5.50399	GSE37745	High
GSM1019211	0.884932	1	10.1796	GSE37745	High
GSM1019213	12.2986	0	8.80123	GSE37745	High
GSM1019214	12.2904	0	0.476433	GSE37745	Low
GSM1019216	1.08493	1	-3.66496	GSE37745	Low
GSM1019217	1.0137	1	-2.79619	GSE37745	Low
GSM1019218	0.717808	1	6.26693	GSE37745	High
GSM1019220	1.46027	1	5.36998	GSE37745	High
GSM1019224	5.13425	1	-8.03926	GSE37745	Low
GSM1019225	0.484932	1	3.62119	GSE37745	High
GSM1019228	13.9233	0	4.42779	GSE37745	High
GSM1019230	6.56712	1	2.90304	GSE37745	High
GSM1019234	5.66575	1	-5.84604	GSE37745	Low
GSM1019236	9.71233	1	-1.11191	GSE37745	Low
GSM1019239	3.34795	1	-0.107722	GSE37745	Low
GSM1019242	8.8411	0	-10.018	GSE37745	Low
GSM1019243	2.82466	1	1.04817	GSE37745	High
GSM1019244	3.40548	1	-5.45876	GSE37745	Low
GSM1019247	3.07671	1	8.91507	GSE37745	High
GSM1019249	7.85205	0	-0.460016	GSE37745	Low
GSM1019253	2.34795	1	1.16139	GSE37745	High
GSM1019254	7.56438	0	-7.9189	GSE37745	Low
GSM1019256	2.29041	1	2.96888	GSE37745	High
GSM1019257	3.26027	1	-2.692	GSE37745	Low
GSM1019258	5.94521	1	-5.62957	GSE37745	Low
GSM1019259	7.09315	0	-10.1546	GSE37745	Low
GSM1019260	6.43836	0	8.42406	GSE37745	High
GSM1019261	6.32329	0	-7.52553	GSE37745	Low
GSM1019264	3.30137	1	1.54449	GSE37745	High
GSM1019265	6.34521	0	8.80205	GSE37745	High
GSM1019268	6.70685	0	-9.98336	GSE37745	Low
GSM1019270	2.73973	1	-9.82479	GSE37745	Low
GSM1019272	3.35342	1	2.79756	GSE37745	High
GSM1019273	4.00822	1	16.8325	GSE37745	High
GSM1019274	0.136986	1	4.03348	GSE37745	High
GSM1019275	0.873973	1	0.313471	GSE37745	Low
GSM1019283	5.28219	0	5.88619	GSE37745	High
GSM1019285	5.00274	0	2.36665	GSE37745	High
GSM1019286	2.07123	1	1.15644	GSE37745	High
GSM1019288	5.09315	0	5.24709	GSE37745	High
GSM1019289	2.76986	1	-5.23045	GSE37745	Low
GSM1019290	4.10959	1	-9.80484	GSE37745	Low
GSM1019292	3.23562	1	-5.36086	GSE37745	Low
GSM1019295	13.0411	0	-4.3607	GSE37745	Low
GSM1019298	2.7589	1	12.8177	GSE37745	High
GSM1019299	4.41096	1	-8.60684	GSE37745	Low
GSM1019300	3.74521	1	0.67879	GSE37745	Low
GSM1019302	11.1452	0	-1.27885	GSE37745	Low
GSM1019303	2.09863	1	5.16888	GSE37745	High
GSM1019305	10.537	0	-8.75527	GSE37745	Low
GSM1019308	3.34521	1	0.392207	GSE37745	Low
GSM1019309	2.68219	1	3.0272	GSE37745	High
GSM1019310	8.8137	0	-4.71138	GSE37745	Low
GSM1019311	4.62192	1	5.21709	GSE37745	High
GSM1019312	5.93699	1	5.84115	GSE37745	High
GSM1019313	13.8712	0	-0.407976	GSE37745	Low
GSM1019314	13.4164	0	10.3988	GSE37745	High
GSM1019316	3.9589	1	3.81555	GSE37745	High
GSM1019318	5.64384	1	-10.0974	GSE37745	Low
GSM1019320	4.07671	1	-15.6236	GSE37745	Low
GSM1019321	14.2658	0	9.50555	GSE37745	High
GSM1019324	7.69863	1	12.8988	GSE37745	High
GSM1019328	3.04932	1	9.17003	GSE37745	High
GSM1019330	6.89041	0	-10.3181	GSE37745	Low
GSM1019332	2.78082	1	5.23416	GSE37745	High
GSM1213670	7.52	0	4.27799	GSE50081	High
GSM1213671	7.32	0	-4.28144	GSE50081	Low
GSM1213672	6.84	0	4.01665	GSE50081	High
GSM1213673	1.91	1	5.28765	GSE50081	High
GSM1213676	4.33	1	4.66541	GSE50081	High
GSM1213677	6.22	0	3.81639	GSE50081	High
GSM1213678	4.08	1	0.942723	GSE50081	Low
GSM1213679	6.31	0	-2.71755	GSE50081	Low
GSM1213680	5.99	0	13.0242	GSE50081	High
GSM1213681	5.32	0	-0.436192	GSE50081	Low
GSM1213682	5.56	0	0.394993	GSE50081	Low
GSM1213683	5.02	0	-2.383	GSE50081	Low
GSM1213685	6.76	0	-7.32169	GSE50081	Low
GSM1213686	2.84	1	1.38049	GSE50081	High
GSM1213687	6.46	0	-16.3059	GSE50081	Low
GSM1213688	5.76	0	-0.214266	GSE50081	Low
GSM1213689	4.95	0	-6.93666	GSE50081	Low
GSM1213690	5.12	0	-2.85933	GSE50081	Low
GSM1213691	6.39	0	4.53539	GSE50081	High
GSM1213692	5.74	1	-4.83568	GSE50081	Low
GSM1213693	1.1	1	-13.1571	GSE50081	Low
GSM1213694	6.69	0	4.23035	GSE50081	High
GSM1213695	5.84	0	10.5576	GSE50081	High
GSM1213696	5.18	0	-3.90234	GSE50081	Low
GSM1213697	6.37	0	-6.18161	GSE50081	Low
GSM1213698	5.63	1	7.44094	GSE50081	High
GSM1213699	1.88	1	-3.57697	GSE50081	Low
GSM1213700	4.03	1	9.49744	GSE50081	High
GSM1213702	2.93	1	-7.36562	GSE50081	Low
GSM1213703	5.96	1	-5.69322	GSE50081	Low
GSM1213704	5.54	0	3.37577	GSE50081	High
GSM1213707	5.41	0	3.19924	GSE50081	High
GSM1213710	0.33	0	11.8349	GSE50081	High
GSM1213715	7.36	0	4.31487	GSE50081	High
GSM1213716	4.37	1	4.25469	GSE50081	High
GSM1213717	4.91	1	8.45905	GSE50081	High
GSM1213720	6.37	0	-1.13195	GSE50081	Low
GSM1213722	1.25	1	5.43674	GSE50081	High
GSM1213723	2.61	1	5.23968	GSE50081	High
GSM1213724	6.28	0	-9.42938	GSE50081	Low
GSM1213726	6.56	0	1.26892	GSE50081	High
GSM1213727	5.79	1	2.43123	GSE50081	High
GSM1213728	5.39	0	-2.69227	GSE50081	Low
GSM1213730	3.21	1	4.91512	GSE50081	High
GSM1213733	3.48	1	0.847574	GSE50081	Low
GSM1213734	5.16	0	-3.84021	GSE50081	Low
GSM1213735	6.06	0	0.873026	GSE50081	Low
GSM1213736	0.91	1	5.46708	GSE50081	High
GSM1213737	2.95	0	-5.43593	GSE50081	Low
GSM1213738	3.85	1	-7.5718	GSE50081	Low
GSM1213739	0.12	0	3.53859	GSE50081	High
GSM1213740	5.84	0	-4.64569	GSE50081	Low
GSM1213741	6.35	1	-8.49049	GSE50081	Low
GSM1213742	5.26	1	4.07671	GSE50081	High
GSM1213743	5.03	0	-10.6451	GSE50081	Low
GSM1213746	5.17	0	-3.06533	GSE50081	Low
GSM1213747	4.13	0	-2.67804	GSE50081	Low
GSM1213749	3.2	1	-0.49199	GSE50081	Low
GSM1213750	1.03	1	6.85072	GSE50081	High
GSM1213751	4.91	0	-5.9999	GSE50081	Low
GSM1213752	0.97	1	-4.28187	GSE50081	Low
GSM1213753	3.09	1	-6.54884	GSE50081	Low
GSM1213754	2.02	1	1.80613	GSE50081	High
GSM1213756	5.27	0	-3.29293	GSE50081	Low
GSM1213757	5.75	0	0.991322	GSE50081	Low
GSM1213758	5.51	0	-9.95242	GSE50081	Low
GSM1213759	5.49	0	-3.5243	GSE50081	Low
GSM1213760	4.57	0	0.452017	GSE50081	Low
GSM1213761	4.93	0	-13.1024	GSE50081	Low
GSM1213762	0.86	1	8.39087	GSE50081	High
GSM1213763	1.95	1	4.31265	GSE50081	High
GSM1213764	7.75	0	2.22838	GSE50081	High
GSM1213768	4.34	0	-8.75902	GSE50081	Low
GSM1213769	5.29	0	0.542016	GSE50081	Low
GSM1213770	2.11	1	-2.02273	GSE50081	Low
GSM1213773	4.79	1	-4.46111	GSE50081	Low
GSM1213774	3.01	1	10.1746	GSE50081	High
GSM1213775	3.14	1	-1.12448	GSE50081	Low
GSM1213777	5.45	0	-5.88524	GSE50081	Low
GSM1213779	3.11	0	-4.19695	GSE50081	Low
GSM1213780	0.65	1	1.34918	GSE50081	High
GSM1213781	1.8	1	5.7741	GSE50081	High
GSM1213782	3.21	0	-3.25831	GSE50081	Low
GSM1213783	0.6	1	7.60615	GSE50081	High
GSM1213784	5.2	0	-4.46837	GSE50081	Low
GSM1213785	3.89	1	-7.93549	GSE50081	Low
GSM1213787	3.43	0	-2.01412	GSE50081	Low
GSM1213788	1.49	1	3.82528	GSE50081	High
GSM1213792	2.92	1	2.35553	GSE50081	High
GSM1213793	2.69	0	10.4108	GSE50081	High
GSM1213794	4.99	0	-7.57104	GSE50081	Low
GSM1213795	6.67	0	-6.21466	GSE50081	Low
GSM1213797	5.84	0	-4.86983	GSE50081	Low
GSM1213798	10.88	0	-9.99812	GSE50081	Low
GSM1213800	0.51	0	5.31552	GSE50081	High
GSM1213801	4.04	1	10.0911	GSE50081	High
GSM1213803	1.54	0	10.4692	GSE50081	High
GSM1213804	7.83	0	-4.25669	GSE50081	Low
GSM1213805	6.02	0	9.58242	GSE50081	High
GSM1213806	1.71	0	13.5344	GSE50081	High
GSM1213807	0.71	0	4.4763	GSE50081	High
GSM1213808	5	0	-7.5584	GSE50081	Low
GSM1213809	1.27	0	-6.93338	GSE50081	Low
GSM1213810	0.15	0	-3.61308	GSE50081	Low
GSM1213811	1.37	0	3.83718	GSE50081	High
GSM1213812	0.8	1	7.51558	GSE50081	High
GSM1213814	5.1	0	5.95306	GSE50081	High
GSM1213816	0.09	0	8.95759	GSE50081	High
GSM1213818	3.38	0	-3.01639	GSE50081	Low
GSM1213819	1.52	1	8.91002	GSE50081	High
GSM1213820	1.91	1	2.11876	GSE50081	High
GSM1213824	1.59	1	1.0775	GSE50081	High
GSM1213825	7.38	0	-10.0396	GSE50081	Low
GSM1213826	0.57	1	4.53812	GSE50081	High
GSM1213827	4.17	0	-2.804	GSE50081	Low
GSM1213831	5.13	0	-12.6251	GSE50081	Low
GSM1213833	0.56	1	-10.9264	GSE50081	Low
GSM1213834	2.71	0	7.40438	GSE50081	High
GSM1213836	1.26	0	-11.7719	GSE50081	Low
GSM1213837	7.61	1	12.2034	GSE50081	High
GSM1213840	1.23	1	5.92568	GSE50081	High
GSM1213844	4.54	0	2.11476	GSE50081	High
GSM1213845	1.2	1	-2.13996	GSE50081	Low
GSM1213846	0.31	1	0.0539393	GSE50081	Low
GSM1213847	8.26	0	-6.82776	GSE50081	Low
GSM1213848	0.1	1	13.725	GSE50081	High
GSM1213849	4.16	0	1.01011	GSE50081	Low
