# Supplementary material for: Cuproptosis-related molecular subtypes direct T cell exhaustion phenotypes and therapeutic strategies for patients with lung adenocarcinoma
Source: Front Pharmacol. 2023 Apr 11;14:1146468. doi: 10.3389/fphar.2023.1146468 (PMC10126426; doi:10.3389/fphar.2023.1146468)
Supplement: Supplementary file 7 [file Table1.XLSX]

## Sheet: Sheet1
Table S1: Dataset information
Accession number	Number of LUAD patients	Number of normal patients	Number of other patients	Platform	Array
GEO: GSE37745	106	0	90	GPL570	Affymetrix Human Genome U133 Plus 2.0 Array
GEO: GSE50081	127	0	54	GPL570	Affymetrix Human Genome U133 Plus 2.0 Array
GEO: GSE30219	85	14	208	GPL570	Affymetrix Human Genome U133 Plus 2.0 Array
GEO: GSE31210	226	20	0	GPL570	Affymetrix Human Genome U133 Plus 2.0 Array
TCGA-LUAD	468 (selected)	54	0	Illumina HiSeq	/
GEO: GSE68465	442 (selected)	19	0	GPL96	Affymetrix Human Genome U133A Array
GEO: GSE72094	398 (selected)	0	0	GPL15048	Rosetta/Merck Human RSTA Custom Affymetrix 2.0 microarray
GSE78220	27	0	0	Illumina HiSeq 2000	/
IMvigor210 (EGAD00001003977)	348	0	0	Illumina HiSeq 2500	/
