# Supplementary material for: Cuproptosis-related molecular subtypes direct T cell exhaustion phenotypes and therapeutic strategies for patients with lung adenocarcinoma
Source: Front Pharmacol. 2023 Apr 11;14:1146468. doi: 10.3389/fphar.2023.1146468 (PMC10126426; doi:10.3389/fphar.2023.1146468)
Supplement: Supplementary file 9 [file Table5.XLSX]

## Sheet: correlation.spearman
Table S5. Spearman correlation analyses between CuRGs and TEX markers in training cohort
gene	immune_cells	cor	p.value
SLC31A1	HAVCR2	0.418693	3.19316e-44
SLC31A1	SIGLEC7	0.35016	1.45972e-30
SLC31A1	CD274	0.336404	3.38409e-28
SLC31A1	PDCD1LG2	0.285266	2.10914e-20
SLC31A1	Tex_Terminal	0.281649	6.58437e-20
GLS	CD274	0.27617	3.57817e-19
SLC31A1	Tex_GZMK	0.238674	1.4175e-14
DLAT	Tex_Terminal	0.229115	1.60758e-13
SLC31A1	Tex_OXPHOS	0.208853	1.947e-11
GLS	HAVCR2	0.207772	2.48209e-11
SLC31A1	IDO1	0.207224	2.80537e-11
PDHB	Tex_TCF7	0.196938	2.62864e-10
CDKN2A	CD274	0.179032	9.76874e-09
SLC31A1	TIGIT	0.176404	1.61212e-08
GLS	CTLA4	0.170063	5.23789e-08
SLC31A1	CTLA4	0.168401	7.08263e-08
GLS	Tex_GZMK	0.167222	8.7573e-08
GLS	Tex_OXPHOS	0.165553	1.17959e-07
CDKN2A	LAG3	0.164783	1.3519e-07
FDX1	Tex_TCF7	0.154776	7.51787e-07
DLD	Tex_Terminal	0.151793	1.22836e-06
LIPT1	Tex_TCF7	0.147554	2.42905e-06
MTF1	CD274	0.142131	5.65402e-06
GLS	PDCD1LG2	0.139089	8.96165e-06
GLS	Tex_TCF7	0.130872	2.96501e-05
CDKN2A	TIGIT	0.128929	3.89541e-05
GLS	SIGLEC7	0.125791	6.00347e-05
CDKN2A	Tex_Terminal	0.122888	8.87905e-05
CDKN2A	CTLA4	0.121825	0.000102247
CDKN2A	PDCD1	0.121273	0.000109984
PDHB	Tex_Terminal	0.11672	0.00019826
SLC31A1	LAG3	0.116444	0.000205322
CDKN2A	HAVCR2	0.110371	0.000435582
CDKN2A	PDCD1LG2	0.105333	0.000790633
DLAT	PDCD1LG2	0.103772	0.000946219
MTF1	PDCD1LG2	0.103751	0.000948571
LIAS	Tex_TCF7	0.100019	0.00144322
MTF1	SIGLEC7	0.0982751	0.00174783
CDKN2A	IDO1	0.0956368	0.00232205
CDKN2A	SIGLEC7	0.0935886	0.00288156
GLS	TIGIT	0.0907245	0.00387068
FDX1	HAVCR2	0.0892799	0.00447845
SLC31A1	PDCD1	0.0877494	0.00521541
FDX1	Tex_Terminal	0.0869556	0.00563924
MTF1	TIGIT	0.0819289	0.00912111
DLD	PDCD1LG2	0.0802288	0.0106739
CDKN2A	Tex_OXPHOS	0.0777743	0.0133294
FDX1	SIGLEC7	0.077251	0.0139658
DLAT	CD274	0.0762752	0.0152242
CDKN2A	Tex_GZMK	0.0698402	0.0263021
MTF1	IDO1	0.0691859	0.0277463
PDHA1	IDO1	0.0639269	0.0420316
DLAT	SIGLEC7	0.0556821	0.0766372
MTF1	HAVCR2	0.0538005	0.0871508
MTF1	Tex_OXPHOS	0.0523926	0.095754
SLC31A1	Tex_TCF7	0.0506413	0.107389
MTF1	CTLA4	0.0441131	0.160834
MTF1	LAG3	0.0414372	0.187794
FDX1	PDCD1LG2	0.041416	0.18802
DLAT	HAVCR2	0.0393758	0.210731
MTF1	PDCD1	0.0358312	0.25478
GLS	PDCD1	0.0345165	0.272638
LIPT1	PDCD1LG2	0.0336359	0.285068
DLD	CD274	0.031607	0.315143
ATP7A	Tex_TCF7	0.0265154	0.399446
DLAT	IDO1	0.0255869	0.416163
PDHA1	Tex_Terminal	0.0181221	0.564728
LIPT1	IDO1	0.0164704	0.600736
ATP7A	PDCD1LG2	0.015803	0.615574
DLD	SIGLEC7	0.0146305	0.642021
ATP7A	HAVCR2	0.0127967	0.684301
FDX1	Tex_GZMK	0.0117218	0.709561
DLD	IDO1	0.00984127	0.754516
ATP7A	CD274	0.00750093	0.811627
MTF1	Tex_GZMK	0.00621794	0.843388
GLS	LAG3	-0.000596589	0.984877
DLD	HAVCR2	-0.00629143	0.841561
LIAS	Tex_Terminal	-0.0101156	0.747902
DLD	Tex_TCF7	-0.0120394	0.702063
LIPT1	Tex_GZMK	-0.0124931	0.6914
ATP7A	SIGLEC7	-0.0126011	0.688873
PDHA1	LAG3	-0.0192835	0.540046
GLS	Tex_Terminal	-0.0238533	0.448458
GLS	IDO1	-0.03457	0.271895
LIPT1	TIGIT	-0.03608	0.251493
DLAT	CTLA4	-0.0378801	0.228597
LIPT1	CTLA4	-0.0382492	0.224091
DLD	CTLA4	-0.0392815	0.211827
DLAT	TIGIT	-0.0393315	0.211245
FDX1	IDO1	-0.0457746	0.14563
LIAS	IDO1	-0.0477851	0.12873
LIAS	PDCD1LG2	-0.047978	0.127193
PDHB	SIGLEC7	-0.0483371	0.124368
ATP7A	IDO1	-0.0484431	0.123543
PDHB	PDCD1LG2	-0.0500762	0.111373
DLAT	PDCD1	-0.0512667	0.103112
LIAS	CD274	-0.0516946	0.100265
DLD	TIGIT	-0.0521685	0.0971843
ATP7A	Tex_OXPHOS	-0.0523696	0.0959001
PDHB	HAVCR2	-0.0531859	0.0908267
DLD	LAG3	-0.0537799	0.0872722
ATP7A	Tex_GZMK	-0.0578128	0.0660031
FDX1	CD274	-0.0582273	0.0640824
PDHA1	PDCD1	-0.0622626	0.0476848
FDX1	TIGIT	-0.0636396	0.0429652
DLD	Tex_GZMK	-0.0656925	0.0366645
LIAS	HAVCR2	-0.0661577	0.0353515
CDKN2A	Tex_TCF7	-0.0668499	0.0334719
LIPT1	LAG3	-0.0695001	0.0270444
LIPT1	CD274	-0.0702732	0.0253826
DLD	PDCD1	-0.0726533	0.0208085
PDHA1	CTLA4	-0.0728589	0.0204493
PDHA1	TIGIT	-0.0790972	0.0118335
ATP7A	TIGIT	-0.0796961	0.0112066
FDX1	CTLA4	-0.0801853	0.0107166
DLAT	LAG3	-0.0806944	0.0102268
LIPT1	HAVCR2	-0.084754	0.00698177
PDHB	IDO1	-0.0939693	0.00276906
LIPT1	PDCD1	-0.0984796	0.00170928
ATP7A	CTLA4	-0.0993619	0.00155177
FDX1	PDCD1	-0.10023	0.00140998
PDHB	CD274	-0.100401	0.00138343
PDHA1	CD274	-0.100597	0.00135361
FDX1	Tex_OXPHOS	-0.100907	0.00130771
PDHB	CTLA4	-0.102934	0.00104108
DLD	Tex_OXPHOS	-0.104087	0.000912747
ATP7B	PDCD1	-0.104661	0.000854511
LIPT1	SIGLEC7	-0.106399	0.000698408
LIAS	CTLA4	-0.106764	0.000669228
LIPT1	Tex_Terminal	-0.113043	0.000314286
ATP7B	LAG3	-0.113063	0.000313527
PDHB	Tex_GZMK	-0.116935	0.000192914
LIAS	TIGIT	-0.117166	0.000187313
DLAT	Tex_TCF7	-0.119567	0.00013748
PDHB	TIGIT	-0.121843	0.000102007
PDHA1	Tex_TCF7	-0.124121	7.52755e-05
ATP7B	IDO1	-0.129284	3.70687e-05
LIAS	Tex_GZMK	-0.134976	1.64543e-05
LIAS	SIGLEC7	-0.136567	1.30349e-05
LIAS	PDCD1	-0.137384	1.15529e-05
MTF1	Tex_Terminal	-0.139989	7.82779e-06
PDHB	PDCD1	-0.140081	7.72019e-06
DLAT	Tex_GZMK	-0.140539	7.20344e-06
LIAS	LAG3	-0.140742	6.98522e-06
LIPT1	Tex_OXPHOS	-0.141789	5.95686e-06
PDHB	LAG3	-0.144423	3.97053e-06
DLAT	Tex_OXPHOS	-0.145715	3.24565e-06
FDX1	LAG3	-0.147444	2.4716e-06
ATP7B	SIGLEC7	-0.149396	1.81032e-06
PDHA1	PDCD1LG2	-0.149614	1.74811e-06
PDHA1	SIGLEC7	-0.155004	7.23831e-07
PDHA1	HAVCR2	-0.165102	1.27779e-07
ATP7A	PDCD1	-0.169225	6.10096e-08
MTF1	Tex_TCF7	-0.173627	2.7154e-08
ATP7B	PDCD1LG2	-0.175396	1.94988e-08
ATP7B	Tex_Terminal	-0.198761	1.78347e-10
ATP7B	TIGIT	-0.200962	1.11115e-10
ATP7A	LAG3	-0.201488	9.9143e-11
LIAS	Tex_OXPHOS	-0.202702	7.61363e-11
ATP7B	CTLA4	-0.204525	5.10542e-11
PDHB	Tex_OXPHOS	-0.212903	7.7497e-12
ATP7A	Tex_Terminal	-0.221371	1.06301e-12
PDHA1	Tex_GZMK	-0.227007	2.70672e-13
ATP7B	CD274	-0.234197	4.47962e-14
ATP7B	HAVCR2	-0.263255	1.66652e-17
ATP7B	Tex_TCF7	-0.263332	1.63005e-17
PDHA1	Tex_OXPHOS	-0.289366	5.68688e-21
ATP7B	Tex_OXPHOS	-0.308996	7.89368e-24
ATP7B	Tex_GZMK	-0.321135	1.04295e-25
