# Supplementary material for: Cuproptosis-related molecular subtypes direct T cell exhaustion phenotypes and therapeutic strategies for patients with lung adenocarcinoma
Source: Front Pharmacol. 2023 Apr 11;14:1146468. doi: 10.3389/fphar.2023.1146468 (PMC10126426; doi:10.3389/fphar.2023.1146468)
Supplement: Supplementary file 10 [file Table7.XLSX]

## Sheet: coexist
Table S7 Drug correlation and sensitivity in traning and testing cohort
Durg	Correlation Coefficient (R)	cor p-value	senstivity p-value
RO-3306
Vinblastine
CH5424802
Paclitaxel
FTI-277
JNK Inhibitor VIII
Midostaurin
CCT018159
Docetaxel
Temozolomide
AICAR
AZD7762
BI-2536
STF-62247
Methotrexate
SB 216763
YM155
Bortezomib
Cisplatin
GDC0449
Lenalidomide
LFM-A13
Dasatinib
GP-082996
Nilotinib
XMD15-27
BEZ235
BX-795
GNF-2
Temsirolimus
Bosutinib
WH-4-023
Z-LLNle-CHO
A-770041
CI-1040
FMK
NU-7441
WZ-1-84
YK 4-279
ZM-447439
Camptothecin
Foretinib
KIN001-266
Masitinib
KU-55933
PD-173074
Tivozanib
KIN001-055
XL-184
AUY922
PF-562271
QL-XII-47
AG-014699
AMG-706
IOX2
QL-XI-92
rTRAIL
SL 0101-1
Tamoxifen
VX-702
AT-7519
ATRA
GSK429286A
JNJ-26854165
Bexarotene
CCT007093
CGP-60474
MPS-1-IN-1
MS-275
EX-527
Gefitinib
GW843682X
Linifanib
QL-XII-61
Veliparib
Epothilone B
JW-7-52-1
XMD8-92
BX-912
CMK
MG-132
NSC-207895
Vinorelbine
681640
AP-24534
SGC0946
SNX-2112
Sunitinib
Zibotentan
Cyclopamine
MLN4924
Pyrimethamine
BIX02189
HG-6-64-1
PHA-793887
VX-680
XMD13-2
(5Z)-7-Oxozeaenol
Elesclomol
Genentech Cpd 10
GSK1070916
Saracatinib
Shikonin
TG101348
5-Fluorouracil
CEP-701
XAV939
Bleomycin (50 uM)
PI-103
Ruxolitinib
TL-1-85
IPA-3
KIN001-270
Vorinostat
Gemcitabine
Y-39983
Etoposide
VX-11e
Obatoclax Mesylate
OSI-930
HG-5-113-01
OSU-03012
XMD11-85h
TW 37
Cytarabine
Doxorubicin
SN-38
SB52334
MP470

## Sheet: training
Table S7-1 Drug correlation and sensitivity in traning cohort
Durg	Correlation Coefficient (R)	cor p-value	senstivity p-value
RO-3306	-0.58	p < 2.2e-16	p < 2.22e-16
Vinblastine	-0.58	p < 2.2e-16	p < 2.22e-16
CH5424802	-0.56	p < 2.2e-16	p < 2.22e-16
Paclitaxel	-0.55	p < 2.2e-16	p < 2.22e-16
FTI-277	-0.54	p < 2.2e-16	p < 2.22e-16
JNK Inhibitor VIII	-0.54	p < 2.2e-16	p < 2.22e-16
Midostaurin	-0.54	p < 2.2e-16	p < 2.22e-16
CCT018159	-0.53	p < 2.2e-16	p < 2.22e-16
Docetaxel	-0.49	p < 2.2e-16	p < 2.22e-16
Temozolomide	-0.49	p < 2.2e-16	p < 2.22e-16
AICAR	-0.48	p < 2.2e-16	p < 2.22e-16
AZD7762	-0.47	p < 2.2e-16	p < 2.22e-16
BI-2536	-0.47	p < 2.2e-16	p < 2.22e-16
STF-62247	-0.46	p < 2.2e-16	p < 2.22e-16
Methotrexate	-0.45	p < 2.2e-16	p < 2.22e-16
SB 216763	-0.45	p < 2.2e-16	p < 2.22e-16
YM155	-0.45	p < 2.2e-16	p < 2.22e-16
Bortezomib	-0.44	p < 2.2e-16	p < 2.22e-16
Cisplatin	-0.44	p < 2.2e-16	p < 2.22e-16
GDC0449	-0.44	p < 2.2e-16	p < 2.22e-16
Lenalidomide	-0.44	p < 2.2e-16	p < 2.22e-16
LFM-A13	-0.44	p < 2.2e-16	p < 2.22e-16
GP-082996	-0.43	p < 2.2e-16	p < 2.22e-16
Dasatinib	-0.43	p < 2.2e-16	p < 2.22e-16
Embelin	-0.43	p <2.2e-16	p < 2.22e-16
Nilotinib	-0.43	p < 2.2e-16	p < 2.22e-16
XMD15-27	-0.43	p < 2.2e-16	p < 2.22e-16
BEZ235	-0.42	p < 2.2e-16	p < 2.22e-16
BX-795	-0.42	p < 2.2e-16	p < 2.22e-16
GNF-2	-0.42	p < 2.2e-16	p < 2.22e-16
Temsirolimus	-0.42	p < 2.2e-16	p < 2.22e-16
Bosutinib	-0.41	p < 2.2e-16	p < 2.22e-16
WH-4-023	-0.41	p < 2.2e-16	p < 2.22e-16
TAE684	-0.4	p < 2.2e-16	p < 2.22e-16
Z-LLNle-CHO	-0.4	p < 2.2e-16	p < 2.22e-16
A-770041	-0.39	p < 2.2e-16	p < 2.22e-16
CI-1040	-0.39	p < 2.2e-16	p < 2.22e-16
FMK	-0.39	p <2.2e-16	p < 2.22e-16
NU-7441	-0.39	p < 2.2e-16	p < 2.22e-16
WZ-1-84	-0.39	p < 2.2e-16	p < 2.22e-16
YK 4-279	-0.39	p < 2.2e-16	p < 2.22e-16
ZM-447439	-0.39	p < 2.2e-16	p < 2.22e-16
Camptothecin	-0.38	p < 2.2e-16	p < 2.22e-16
Foretinib	-0.38	p <2.2e-16	p < 2.22e-16
KIN001-266	-0.38	p < 2.2e-16	p < 2.22e-16
Masitinib	-0.38	p < 2.2e-16	p < 2.22e-16
KU-55933	-0.37	p < 2.2e-16	p < 2.22e-16
PD-173074	-0.37	p < 2.2e-16	p < 2.22e-16
Tivozanib	-0.37	p < 2.2e-16	p < 2.22e-16
KIN001-055	-0.36	p < 2.2e-16	p < 2.22e-16
XL-184	-0.36	p < 2.2e-16	p < 2.22e-16
AUY922	-0.35	p < 2.2e-16	p < 2.22e-16
PF-562271	-0.35	p < 2.2e-16	p < 2.22e-16
QL-XII-47	-0.35	p < 2.2e-16	p < 2.22e-16
AG-014699	-0.34	p < 2.2e-16	p < 2.22e-16
AMG-706	-0.34	p < 2.2e-16	p < 2.22e-16
IOX2	-0.34	p < 2.2e-16	p < 2.22e-16
QL-XI-92	-0.34	p < 2.2e-16	p < 2.22e-16
rTRAIL	-0.34	p < 2.2e-16	p < 2.22e-16
SL 0101-1	-0.34	p < 2.2e-16	p < 2.22e-16
Tamoxifen	-0.34	p < 2.2e-16	p < 2.22e-16
THZ-2-49	-0.34	p < 2.2e-16	p < 2.22e-16
VX-702	-0.34	p < 2.2e-16	1.1e-15
AT-7519	-0.33	p < 2.2e-16	p < 2.22e-16
ATRA	-0.33	p < 2.2e-16	8.4e-16
GSK429286A	-0.33	p < 2.2e-16	3.7e-16
JNJ-26854165	-0.33	p < 2.2e-16	p < 2.22e-16
Tipifarnib	-0.33	p < 2.2e-16	p < 2.22e-16
Bexarotene	-0.32	p < 2.2e-16	p < 2.22e-16
CCT007093	-0.32	p < 2.2e-16	p < 2.22e-16
CGP-60474	-0.31	p < 2.2e-16	2.7e-14
MPS-1-IN-1	-0.31	p < 2.2e-16	2.3e-14
MS-275	-0.31	p < 2.2e-16	1.4e-15
EX-527	-0.3	p <2.2e-16	1e-13
Gefitinib	-0.3	p < 2.2e-16	p < 2.22e-16
GW843682X	-0.3	p < 2.2e-16	6.7e-15
Linifanib	-0.3	p < 2.2e-16	9.2e-14
QL-XII-61	-0.3	p < 2.2e-16	1.3e-12
Veliparib	-0.3	p < 2.2e-16	1.4e-12
Epothilone B	-0.29	p <2.2e-16	p < 2.22e-16
JW-7-52-1	-0.29	p < 2.2e-16	3e-12
LY317615	-0.29	p < 2.2e-16	5.5e-15
XMD8-92	-0.29	p < 2.2e-16	5.6e-11
BX-912	-0.28	p < 2.2e-16	7.4e-12
CMK	-0.28	p < 2.2e-16	3.4e-11
MG-132	-0.28	p < 2.2e-16	5.9e-11
NSC-207895	-0.28	p < 2.2e-16	1.3e-11
Vinorelbine	-0.28	p < 2.2e-16	p < 2.22e-16
681640	-0.27	p < 2.2e-16	1.2e-12
AP-24534	-0.27	p < 2.2e-16	3e-10
QL-VIII-58	-0.27	p < 2.2e-16	1e-12
SGC0946	-0.27	p < 2.2e-16	3.1e-11
SNX-2112	-0.27	p < 2.2e-16	1.3e-09
Sunitinib	-0.27	p < 2.2e-16	4.3e-10
Thapsigargin	-0.27	p < 2.2e-16	5.8e-16
Zibotentan	-0.27	p < 2.2e-16	3.2e-09
Cyclopamine	-0.26	p < 2.2e-16	7.1e-09
EKB-569	-0.26	p < 2.2e-16	6.1e-11
MLN4924	-0.26	p < 2.2e-16	2.7e-12
Pyrimethamine	-0.26	p < 2.2e-16	3.2e-11
BIX02189	-0.25	p = 5.9e-16	6.6e-08
HG-6-64-1	-0.25	p = 3.9e-16	2.3e-09
PHA-793887	-0.25	p = 3.1e-16	1.6e-10
VX-680	-0.25	p = 7.3e-16	4.5e-09
XMD13-2	-0.25	p = 7.3e-16	4.3e-09
(5Z)-7-Oxozeaenol	-0.24	p = 2.9e-15	6.4e-08
CAL-101	-0.24	p = 9.9e-15	1.3e-07
Cetuximab	-0.24	p = 3.2e-14	1.2e-11
Elesclomol	-0.24	p =1.5e-14	1.6e-11
Genentech Cpd 10	-0.24	p = 3.7e-15	2.2e-09
GSK1070916	-0.24	p = 1.3e-14	1.3e-08
Saracatinib	-0.24	p = 2.1e-14	3.7e-11
Shikonin	-0.24	p = 6.8e-15	4.5e-09
TG101348	-0.24	p = 3.7e-15	3.4e-08
5-Fluorouracil	-0.23	p = 4.3e-13	1.9e-07
CEP-701	-0.23	p = 2.1e-13	3e-07
WZ3105	-0.23	p = 4.7e-14	1e-09
XAV939	-0.23	p = 1.5e-13	7.7e-10
Bleomycin (50 uM)	-0.22	p = 2.5e-12	1.4e-10
PI-103	-0.22	p = 9.1e-13	1.2e-06
Ruxolitinib	-0.22	p = 2.1e-12	4.7e-06
TL-1-85	-0.22	p = 4e-12	3.3e-06
IPA-3	-0.21	p = 8.6e-12	1.6e-06
JW-7-24-1	-0.21	p = 1.9e-11	8.5e-07
KIN001-270	-0.21	p = 1.6e-11	3e-06
PIK-93	-0.21	p = 2e-11	2.6e-06
Vorinostat	-0.21	p = 7.9e-12	1.4e-06
17-AAG	-0.2	p = 3.5e-10	3.6e-10
Crizotinib	-0.2	p = 1.1e-10	1.3e-05
Gemcitabine	-0.2	p = 8.8e-11	3.4e-08
NSC-87877	-0.2	p = 2.6e-10	2.4e-07
Y-39983	-0.2	p = 1.1e-10	2e-05
BMS345541	-0.19	p = 5.9e-10	6.4e-06
Etoposide	-0.19	p =2.8e-09	7.9e-07
Ispinesib Mesylate	-0.19	p = 1.4e-09	2.8e-06
NPK76-II-72-1	-0.19	p = 8.8e-10	9.6e-06
TPCA-1	-0.19	p = 1.6e-09	8.6e-05
VX-11e	-0.19	p = 7.7e-10	2.5e-05
JQ12	-0.17	p = 1e-07	4.4e-05
Obatoclax Mesylate	-0.17	p = 3.3e-08	5.8e-05
OSI-930	-0.17	p = 5.3e-08	0.00012
ZG-10	-0.17	p = 4.3e-08	0.00012
GSK1904529A	-0.16	p = 1.3e-07	1.9e-05
HG-5-113-01	-0.16	p = 4.3e-07	3.5e-05
OSU-03012	-0.16	p = 2e-07	2.8e-06
THZ-2-102-1	-0.16	p = 3.1e-07	0.00096
XMD11-85h	-0.16	p = 2.7e-07	0.00089
GSK2126458	-0.15	p = 3.3e-06	0.00059
TW 37	-0.15	p = 2.5e-06	0.00043
Cytarabine	-0.14	p = 1.2e-05	0.00039
GW-2580	-0.14	p = 4e-06	0.00059
AKT inhibitor VIII	-0.13	p= 5.3e-05	0.00014
Doxorubicin	-0.13	p = 5.8e-05	4.4e-05
SN-38	-0.13	p = 4.4e-05	0.00014
Bryostatin 1	-0.11	p = 0.00058	0.00072
TL-2-105	0.12	p = 8.4e-05	7.1e-06
KIN001-135	0.14	p = 1.6e-05	1.4e-05
CP724714	0.16	p = 4.6e-07	0.00016
QS11	0.16	p = 2.5e-07	8.9e-05
EHT 1864	0.17	p = 3e-08	1.1e-05
GW 441756	0.18	p = 8.7e-09	9.3e-06
Erlotinib	0.2	p =1.2e-10	4.6e-07
Nutlin-3a (-)	0.21	p = 1.2e-11	5.2e-09
Sorafenib	0.23	p = 3.5e-13	2.9e-13
SB52334	0.37	p < 2.2e-16	p < 2.22e-16
MP470	0.41	p < 2.2e-16	p < 2.22e-16
Lisitinib	0.43	p < 2.2e-16	p < 2.22e-16
BMS-754807	0.45	p < 2.2e-16	p < 2.22e-16

## Sheet: testing
Table S7-2 Drug correlation and sensitivity in testing cohort
Durg	Correlation Coefficient (R)	cor p-value	senstivity p-value
RO-3306	-0.68	p < 2.2e-16	p < 2.22e-16
Vinblastine	-0.65	p < 2.2e-16	2.5e-16
Paclitaxel	-0.64	p < 2.2e-16	1.1e-15
JW-7-52-1	-0.63	p < 2.2e-16	4.6e-15
CH5424802	-0.61	p < 2.2e-16	2.9e-13
AZD7762	-0.6	p < 2.2e-16	6.2e-11
Dasatinib	-0.58	p < 2.2e-16	3.3e-14
GDC0449	-0.57	p < 2.2e-16	1.8e-11
A-770041	-0.56	p < 2.2e-16	1.6e-10
BX-795	-0.56	p < 2.2e-16	1.5e-13
Docetaxel	-0.56	p < 2.2e-16	6e-15
FTI-277	-0.56	p < 2.2e-16	p < 2.22e-16
JNK Inhibitor VIII	-0.56	p < 2.2e-16	p < 2.22e-16
Bortezomib	-0.55	p < 2.2e-16	2.5e-09
Cisplatin	-0.55	p < 2.2e-16	6.2e-13
Cytarabine	-0.55	p < 2.2e-16	5.8e-16
Foretinib	-0.55	p < 2.2e-16	1.8e-10
WH-4-023	-0.55	p < 2.2e-16	2e-08
MLN4924	-0.54	p < 2.2e-16	p < 2.22e-16
LFM-A13	-0.53	p < 2.2e-16	9.5e-11
Midostaurin	-0.53	p < 2.2e-16	p < 2.22e-16
SB 216763	-0.53	p < 2.2e-16	5.9e-13
AICAR	-0.52	p < 2.2e-16	p < 2.22e-16
CCT018159	-0.52	p < 2.2e-16	p < 2.22e-16
MG-132	-0.52	p < 2.2e-16	5.3e-10
NU-7441	-0.52	p < 2.2e-16	4.3e-12
STF-62247	-0.52	p < 2.2e-16	1.7e-09
Methotrexate	-0.51	p < 2.2e-16	5.5e-12
Nilotinib	-0.51	p < 2.2e-16	7.3e-11
WZ-1-84	-0.51	p < 2.2e-16	1.9e-09
XL-184	-0.51	p < 2.2e-16	4.3e-11
YK 4-279	-0.51	p < 2.2e-16	2.2e-14
Z-LLNle-CHO	-0.51	p < 2.2e-16	2.3e-05
ZM-447439	-0.51	p < 2.2e-16	9.2e-12
BEZ235	-0.5	p < 2.2e-16	8.3e-09
CGP-60474	-0.5	p < 2.2e-16	5e-08
CI-1040	-0.5	p < 2.2e-16	3.1e-13
Lenalidomide	-0.5	p < 2.2e-16	9e-12
XMD15-27	-0.5	p < 2.2e-16	1.5e-08
Camptothecin	-0.49	p < 2.2e-16	5.8e-11
GP-082996	-0.49	p < 2.2e-16	1.4e-12
QL-XI-92	-0.49	p < 2.2e-16	7.9e-08
FMK	-0.48	p < 2.2e-16	1.3e-13
PD-173074	-0.48	p < 2.2e-16	2.7e-10
Temozolomide	-0.48	p < 2.2e-16	4.3e-11
Temsirolimus	-0.48	p < 2.2e-16	4.4e-06
Tivozanib	-0.48	p < 2.2e-16	3.2e-10
Bosutinib	-0.47	p < 2.2e-16	5.5e-11
Cyclopamine	-0.46	p < 2.2e-16	1.1e-05
QL-XII-47	-0.46	p < 2.2e-16	9.2e-08
Sunitinib	-0.46	p < 2.2e-16	2.6e-07
YM155	-0.46	p < 2.2e-16	2.2e-13
(5Z)-7-Oxozeaenol	-0.45	p < 2.2e-16	2.1e-13
BI-2536	-0.45	p < 2.2e-16	2e-08
GNF-2	-0.45	p < 2.2e-16	1.2e-10
KU-55933	-0.45	p < 2.2e-16	1.5e-11
XMD8-92	-0.45	p < 2.2e-16	5.7e-08
AG-014699	-0.44	p < 2.2e-16	1.1e-14
Linifanib	-0.44	p < 2.2e-16	1e-08
AP-24534	-0.43	p < 2.2e-16	3.4e-07
AT-7519	-0.43	p < 2.2e-16	4.9e-07
AUY922	-0.43	p < 2.2e-16	4.4e-16
GSK429286A	-0.43	p < 2.2e-16	1.1e-08
IOX2	-0.43	p < 2.2e-16	1.9e-11
Masitinib	-0.43	p < 2.2e-16	5.7e-07
XMD13-2	-0.43	p < 2.2e-16	9.1e-07
AMG-706	-0.42	p < 2.2e-16	3.5e-11
ATRA	-0.42	p < 2.2e-16	2.8e-06
KIN001-266	-0.42	p < 2.2e-16	6.6e-09
SNX-2112	-0.42	p < 2.2e-16	8.7e-06
VX-702	-0.42	p < 2.2e-16	2.7e-07
681640	-0.41	p < 2.2e-16	9.9e-13
MPS-1-IN-1	-0.41	p < 2.2e-16	1.3e-07
PF-562271	-0.41	p < 2.2e-16	5.7e-15
TG101348	-0.41	p < 2.2e-16	2.7e-06
BX-912	-0.4	p < 2.2e-16	7.9e-06
QL-XII-61	-0.4	p < 2.2e-16	1.2e-06
VX-11e	-0.4	p < 2.2e-16	1.7e-07
BIX02189	-0.39	p = 9.1e-16	3.5e-07
CEP-701	-0.39	p = 1.1e-15	5.4e-05
JNJ-26854165	-0.39	p = 6.7e-16	2e-13
Saracatinib	-0.39	p = 4.8e-16	2.7e-07
SL 0101-1	-0.39	p = 9.2e-16	1.7e-09
TL-1-85	-0.39	p = 6.7e-16	0.00011
AZ628	-0.38	p = 6.3e-15	3.2e-09
CMK	-0.38	p = 5.6e-15	0.00012
Tamoxifen	-0.38	p = 5.1e-15	2.2e-05
Zibotentan	-0.38	p = 4.9e-15	2e-05
5-Fluorouracil	-0.37	p = 1.8e-14	2.6e-06
GSK1070916	-0.37	p = 2.3e-14	0.0002
PHA-793887	-0.37	p = 3.5e-14	7e-05
Veliparib	-0.37	p = 2.9e-14	9.9e-08
VX-680	-0.37	p = 1.4e-14	0.00013
Bleomycin (50 uM)	-0.36	p = 1.7e-13	9.2e-15
CCT007093	-0.36	p = 5.9e-14	4.9e-06
HG-6-64-1	-0.36	p = 5.8e-14	2.3e-07
IPA-3	-0.35	p = 6.9e-13	1.1e-06
NSC-207895	-0.35	p = 3.1e-13	3e-05
EX-527	-0.34	p = 2.7e-12	1.9e-05
Genentech Cpd 10	-0.34	p = 6.2e-12	5.8e-05
GW843682X	-0.34	p = 3.4e-12	5.3e-05
Bexarotene	-0.33	p = 1.8e-11	3.5e-07
Elesclomol	-0.33	p = 9.3e-12	2.3e-05
MS-275	-0.33	p = 1.2e-11	4.1e-05
PFI-1	-0.33	p = 2.8e-11	5.1e-05
PI-103	-0.33	p = 1.8e-11	6.2e-05
Shikonin	-0.33	p = 2.2e-11	1.4e-07
KIN001-055	-0.31	p = 1.5e-10	1.5e-05
KIN001-270	-0.31	p = 2.3e-10	0.00065
piperlongumine	-0.31	p = 1.5e-10	2.5e-07
Vorinostat	-0.31	p = 1.6e-10	0.00069
Axitinib	-0.3	p = 1.4e-09	0.0001
CX-5461	-0.3	p = 1.2e-09	0.00049
OSI-930	-0.3	p = 8.1e-10	1.4e-05
XMD11-85h	-0.3	p = 7.6e-10	0.00071
HG-5-113-01	-0.29	p = 6.6e-09	2.2e-10
Vinorelbine	-0.29	p = 5e-09	5.9e-08
Y-39983	-0.29	p = 2.7e-09	0.00015
Epothilone B	-0.27	p = 3.8e-08	1.5e-09
Pyrimethamine	-0.26	p = 2e-07	0.00034
Etoposide	-0.25	p = 3.7e-07	2.6e-05
Gemcitabine	-0.25	p = 3.4e-07	5.2e-06
Dabrafenib	-0.24	p = 1.5e-06	0.00014
Obatoclax Mesylate	-0.24	p = 1.4e-06	4.9e-09
Pazopanib	-0.24	p = 7.6e-07	0.00022
rTRAIL	-0.24	p = 1.6e-06	1.2e-07
Ruxolitinib	-0.24	p = 1.5e-06	0.0002
SN-38	-0.24	p = 1.5e-06	3.1e-07
Gefitinib	-0.23	p = 5e-06	0.0005
OSU-03012	-0.23	p = 3.1e-06	4.3e-05
PD-0325901	-0.23	p = 3.2e-06	0.00025
SGC0946	-0.23	p = 4.2e-06	1.6e-05
Doxorubicin	-0.21	p = 2.3e-05	1.2e-07
PD-0332991	-0.21	p = 2.1e-05	5.8e-09
TW 37	-0.19	p = 0.00015	0.00031
SB590885	-0.18	p = 0.00025	0.00027
Trametinib	-0.18	p = 0.00028	4.3e-07
XAV939	-0.18	p = 0.00029	0.00043
MP470	0.35	p = 1.4e-12	2.2e-09
FH535	0.36	p = 1.9e-13	5.7e-05
SB52334	0.41	p < 2.2e-16	1.4e-08
